# Supplementary material for: Kresoxim-methyl primes Medicago truncatula plants against abiotic stress factors via altered reactive oxygen and nitrogen species signalling leading to downstream transcriptional and metabolic readjustment
Source: J Exp Bot. 2015 Dec 27;67(5):1259–74. doi: 10.1093/jxb/erv516 (PMC4762377; doi:10.1093/jxb/erv516)
Supplement: Supplementary Data [file supp_erv516_Supplementary_Table_S2.xlsx]

## Sheet: Checklist
	Supplemental Table 2. Metabolite Reporting Guidelines (Checklist table)
	Level	Aspect	Information	Fill in
	general aspect	Type of metabolome analysis	targeted metabolite analysis	TRUE
			non-targeted metabolite class scale profiling	FALSE
			non-targeted metabolome scale profiling	FALSE
			non-targeted finger printing of mass features	FALSE
		Type of quantification	absolute or quantification	Relative quantification
		Type of reference samples	chemically defined	standard reference compounds aquired in chemical companies
			biologically defined	-
		Type of replication	analytical (same analytical sample preparation)	1
			technological (same biological preparation)	1
			biological (same experimental condition)	6
			full experiment	1
		Type of technology	reference publication	Lisec et al (2006)
		Sample preparation		chemical derivatized
			method of chromatography/separation	Lisec et al (2006)
			method of ionization	- 70 MeVolt hard ionization
			method of detection	electron impact ionization
	metabolite/mass feature	Metabolite	metabolite name	see table 2
			metabolite sum formula	see table 2
			metabolite structure and public source of metabolite identifier	Metabolites were identified in comparison to database entries of authentic standards (Kopka et al., 2005; Schauer et al., 2005).
		Identification	identification process	manually supervized with TagFinder software
			by authentic mass isotopomer added to one or all biological sample(s)	FALSE
			by authentic reference compound within a co-processed reference mixture	FALSE
			by authentic reference compound previously mapped to the analytical system	TRUE
			reference library	Metabolites were identified in comparison to database entries of authentic standards (Kopka et al., 2005; Schauer et al., 2005)
			type of mass spectrum
			by match of molecular mass (single mass fragment)	A minimum of 3 unique mass fragments was required for the relative quantification of metabolite pool sizes
			by match of fragments	YES
			by match of fragmentation pattern	YES
			by match of mass spectrum to reference library	Mass spectral matching thresholds were: Match > 650 (best match = 1000) and RI-deviation < 1.0%
			type of retention index
			by match of retention time (index) to reference library	fatty acid methylesters (FAMEs)
		Quantification	type of quantification	relative quantification by internal standard and sample fresh weight
		Validity testing	Recovery testing (chemical analog)	not performed
			Recovery testing (internally added mass isotopomer)	not performed
			Recovery testing (mixture of most divergent samples from the experiment)	not performed
			Test for linear range	not performed
			Limit of quantification (LOQ)	not performed
			Limit of detection (LOD)	not performed
			Mass spectral matching thresholds were: Match > 650 (best match = 1000) and RI-deviation < 1.0%

## Sheet: Overview
Supplementary Table S2. Overview of the metabolite reporting list.
GC-TOF-MS metabolites
	A	B	C	D	E	F	G	H	I
1
2	Experiment title:		Metabolite profiles of Medicago truncatula leaves subjected to drough and salt stress following KM treatment
3	Organism/Plant species:		Medicago truncatula ecotype Jemalong A17
4	Organ/tissue:		Leaf
5	Analytical tool:		GC-TOF-MS
6
7	Peak/compound no.- number referenced back to the main text
8	Ret . Time- Time expected, Tag Time Index and Time deviation
9	Putative Name- putative identification of the metabolite/derivative
10	Corresponding metabolite name in literature
11	Mol. Formula- molecular formula of the metabolite or its FA adduct;
12	Mass to charge ratio (m/z)
13	(S)- identification confirmed by a standard compound
14	I, II, III- different isomers
15	Identification level (A; B; C; D)- (A) standard or NMR; (B) MS/MS; (C) MSE; (D) MS only
16
17	Peak/Compound no.	Time Expected	Tag Time Index	Time Deviation	Putative metabolite name (Derivative)	Corresponding Metabolite in Literature	Metabolite Class	Mol formula	Mass to charge ratio (m/z)	Species detected before	References	Identification level (A-D)
18	1	208565	209392	0.36	M000026_A110001-101_METB_208565_TOF_Alanine, DL- (2TMS)	Alanine	Amino acids	C3H7NO2	116	Tomato, Arabidopsis, potato, Lotus japonicus		A
19	2	222650	222959	0.12	M000071_A104002-101_METB_222650_TOF_Pyruvic acid (1MEOX) (1TMS)	Pyruvate	Acid (Oxo)	C3H4O3	89	Tomato, Arabidopsis, potato, Lotus japonicus		A
20	3	271580	272060	0.08	M000030_A122001-101_METB_271580_TOF_Valine, DL- (2TMS)	Valine	Amino acids	C5H11NO2	144	Tomato, Arabidopsis, potato, Lotus japonicus		A
21	4	291783	292338	0.13	M000053_A129003-101_METB_291783_TOF_Glycerol (3TMS)	Glycerol	Polyol (Triol)	C3H8O3	205	Tomato, Arabidopsis, potato, Lotus japonicus		A
22	5	300730	301438	0.1	M000427_A122003-101_MST_300730_TOF_Malonic acid (2TMS)	Malonate	Acid (Dicarboxylic)	C3H4O4	133	Tomato, potato		A
23	6	319193	319248	0.24	M000017_A132002-101_METB_319193_TOF_Isoleucine, L- (2TMS)	Isoleucine	Amino acids	C6H13NO2	158	Tomato, Arabidopsis, potato		A
24	7	333520	333556	0	M000075_A129001-101_METB_333520_TOF_Phosphoric acid (3TMS)	Phosphate	Inorganic acid	H3O4P	299	Tomato, Arabidopsis, potato, Lotus japonicus		A
25	8	338693	338675	0.21	M000029_A132003-101_METB_338693_TOF_Proline, L- (2TMS)	Proline	Amino acids	C5H9NO2	142	Tomato, Arabidopsis, potato		A
26	9	345050	345090	-0.03	M000073_A135003-101_METB_345050_TOF_Glyceric acid, DL- (3TMS)	Glycerate	Acid (Hydroxy)	C3H6O4	189	Tomato, Arabidopsis, potato		A
27	10	348220	348114	-0.05	M000347_A128003-101_CONT-METB_348220_TOF_Benzoic acid (1TMS)	Benzoate	Acid (Aromatic)	C7H6O2	105	Tomato, Arabidopsis, potato		A
28	11	357523	357911	0.1	M000015_A138001-101_METB_357523_TOF_Serine, DL- (3TMS)	Serine	Amino acids	C3H7NO3	204	Tomato, Arabidopsis, potato		A
29	12	365427	365611	-0.07	M000074_A134001-101_METB_365427_TOF_Succinic acid (2TMS)	Succinate	Organic acids	C4H6O4	247	Tomato, Arabidopsis, potato, Lotus japonicus		A
30	13	368365	367736	-0.17	M000016_A140001-101_METB_368365_TOF_Threonine, DL- (3TMS)	Threonine	Amino acids	C4H9NO3	117	Tomato, Arabidopsis, potato		A
31	14	386210	385970	-0.07	M000457_A133004-101_METB_386210_TOF_Nicotinic acid (1TMS)	Nicotinate	Acid (N-heterocycle)	C6H5NO2	106	Tomato, potato		A
32	15	392490	392128	-0.12	M000456_A136001-101_METB_392490_TOF_Uracil (2TMS)	Uracil	Pyrimidine	C4H4N2O2	99	Tomato, potato, Lotus japonicus		A
33	16	394250	394279	0.02	M000027_A144001-101_METB_394250_TOF_Alanine, beta- (3TMS)	beta-alanine	Amino acids	C3H7NO2	248	Tomato, Arabidopsis, potato, Lotus japonicus		A
34	17	408455	409450	0.22	M000054_A150002-101_METB_408455_TOF_Erythritol (4TMS)	Erythritol	Polyol (Tetraol)	C4H10O4	217	Tomato, Arabidopsis, potato, Lotus japonicus		A
35	18	440995	441640	0.15	M000065_A149001-101_METB_440995_TOF_Malic acid, DL- (3TMS)	Malate	Organic acids	C4H6O5	233	Tomato, Arabidopsis, potato, Lotus japonicus		A
36	19	442640	443000	0.07	M000454_A154001-101_MST_442640_TOF_Erythronic acid (4TMS)	Erythronate	Acid (Hydroxy)	C4H8O5	292	Tomato, Arabidopsis, potato		A
37	20	452200	452398	0.05	M000114_A153003-101_METB_452200_TOF_Butyric acid, 4-amino- (3TMS)	GABA	Amino acids	C4H9NO2	174	Tomato, Arabidopsis, potato, Lotus japonicus		A
38	21	457283	457769	0.21	M000033_A152002-101_METB_457283_TOF_Aspartic acid, L- (3TMS)	Asparatate	Amino acids	C4H7NO4	232	Tomato, Arabidopsis, potato		A
39	22	474325	474452	0.01	M000018_A152001-101_METB_474325_TOF_Methionine, DL- (2TMS)	Methionine	Acid (Amino)	C5H11NO2S	176	Tomato, Arabidopsis, potato, Lotus japonicus		A
40	23	498150	499049	0.12	M000579_A166001-101_METB_498150_TOF_Xylose, D- (1MEOX) (4TMS)	Xylose	Sugar (Pentose, aldose)	C5H10O5	160	Tomato, Arabidopsis, potato, Lotus japonicus		A
41	24	506483	508258	0.26	M000037_A153002-101_METB-METB_506483_TOF_Pyroglutamic acid, DL- (2TMS)	Pyroglutamate	Lactam	C5H7NO3	156	Tomato, Arabidopsis, potato		A
42	25	507780	508304	0	M000036_A163001-101_METB_507780_TOF_Glutamic acid, DL- (3TMS)	Glutamate	Amino acids	C5H9NO5	246	Tomato, Arabidopsis, potato, Lotus japonicus		A
43	26	515530	515743	-0.02	M000590_A172002-101_METB_515530_TOF_Rhamnose, DL- (1MEOX) (4TMS)	Rhamnose	Sugar (Hexose, deoxy)	C6H12O5	117	Tomato, Arabidopsis, potato, Lotus japonicus		A
44	27	517180	517244	0.02	M000186_A175002-101_METB-METB_517180_TOF_Putrescine (4TMS)	Putrescine	Polyamine	C4H12N2	174	Tomato, Arabidopsis		A
45	28	522140	522354	0.01	M000591_A173002-101_METB_522140_TOF_Fucose, DL- (1MEOX) (4TMS)	Fucose	Sugar (Hexose, deoxy)	C6H12O5	117	Tomato, potato		A
46	29	523847	524084	0.21	M000571_A158004-101_METB_523847_TOF_Glutaric acid, 2-oxo- (1MEOX) (2TMS)	2OG	Acid (Oxo)	C5H6O5	198	Tomato, Arabidopsis, potato		A
47	30	531145	531048	-0.09	M000011_A164001-101_METB_531145_TOF_Phenylalanine, DL- (2TMS)	Phenylalanine	Amino acids	C9H11NO2	218	Tomato, Arabidopsis, potato, Lotus japonicus		A
48	31	550100	550372	0.05	M000013_A168001-101_METB_550100_TOF_Asparagine, DL- (3TMS)	Asparagine	Amino acids	C4H8N2O3	116	Tomato, Arabidopsis, potato		A
49	32	572450	574339	0.14	M000141_A171002-101_METB_572450_TOF_Glyceraldehyde-3-phosphate, DL- (1MEOX) (3TMS)	Glyceraldehyde-3-phosphate	Triol phosphate	C3H9O6P	299	Tomato, Arabidopsis, potato		A
50	33	579380	579466	0.02	M000606_A187002-101_METB_579380_TOF_Fructose, D- (1MEOX) (5TMS)	Fructose	Sugar (Hexose)	C6H12O6	307	Tomato, Arabidopsis, potato, Lotus japonicus		A
51	34	588295	588746	0.11	M000055_A193001-101_METB_588295_TOF_Sorbitol, D- (6TMS)	Sorbitol	Polyol (Hexitol)	C6H14O6	331	Tomato, potato		A
52	35	590400	590560	0.03	M000040_A189002-101_METB_590400_TOF_Glucose, D- (1MEOX) (5TMS)	Glucose	Sugar (Hexose, aldose)	C6H12O6	160	Tomato, Arabidopsis, potato		A
53	36	592883	592892	-0.01	M000069_A182004-101_METB-METB_592883_TOF_Citric acid (4TMS)	Citrate	Organic acid	C6H8O7	273	Tomato, Arabidopsis, potato, Lotus japonicus		A
54	37	598300	598356	0.06	M000032_A178001-101_METB_598300_TOF_Glutamine, DL- (3TMS)	Glutamine	Acid (Amino)	C5H10N2O3	156	Tomato, Arabidopsis, potato, Lotus japonicus		A
55	38	609520	609089	-0.07	M000085_A186001-101_METB_609520_TOF_Gulonic acid, 2-oxo-, DL- (1MEOX) (5TMS)	2-oxogulonate	Acid (Oxo)	C5H6O5	349	Tomato, Arabidopsis, potato		A
56	39	612750	615368	0.42	M000237_A188006-101_METB_612750_TOF_Glucopyranoside, 1-O-methyl-, alpha-D- (4TMS)	Glucopyranoside	Sugar (O-Methyl)	C7H14O6	133	Tomato, Arabidopsis, potato		A
57	40	618870	618111	-0.14	M000639_A189003-101_METB_618870_TOF_Galactonic acid-1,4-lactone, D(-)- (4TMS)	Galactonolactone	Acid (Hexonic, lactone)	C6H10O6	217	Tomato, Arabidopsis, potato		A
58	41	624990	625171	0.16	M000082_A185002-101_METB-METB_624990_TOF_Dehydroascorbic acid dimer (TMS)	Dehydroascorbate	Hydroxy acid	C6H6O6	316	Tomato, Arabidopsis, potato		A
59	42	626890	626796	-0.15	M000596_A199002-101_METB_626890_TOF_Galactonic acid (6TMS)	Galactonate	Acid (Hexonic)	C6H12O7	333	Tomato, Arabidopsis, potato		A
60	43	638360	638278	0	M000081_A191004-101_METB_638360_TOF_Tyramine (3TMS)	Tyramine	Amine (Aromatic)	C8H11NO	174	Tomato, Arabidopsis, potato		A
61	44	653910	654771	0.13	M000060_A209002-101_METB_653910_TOF_Inositol, myo- (6TMS)	myo-inositol	Polyol	C6H14O6	305	Tomato, Arabidopsis, potato		A
62	45	658337	658398	0.17	M000035_A194002-101_METB_658337_TOF_Tyrosine, DL- (3TMS)	Tyrosine	Amino acids	C9H11NO3	218	Tomato, Arabidopsis, potato, Lotus japonicus		A
63	46	679450	678356	-0.1	M000039_A192006-101_METB_679450_TOF_Histidine, L- (3TMS)	Histidine	Amino acids	C6H9N3O2	254	Tomato, Arabidopsis, potato		A
64	47	679770	679232	-0.15	M000095_A188005-101_METB_679770_TOF_Adenine (2TMS)	Adenine	Purine	C5H5N5	264	Tomato, potato		A
65	48	685600	685840	-0.01	M000117_A195001-101_METB_685600_TOF_Cinnamic acid, 4-hydroxy-, trans- (2TMS)	4-hydroxycinnamate	Acid (Phenylpropanoic)	C9H8O3	219	Tomato, potato		A
66	49	790770	790455	0.06	M000012_A223002-101_METB_790770_TOF_Tryptophan, L- (2TMS)	Tryptophane	Amino acids	C11H12N2O2	202	Tomato, Arabidopsis, potato		A
67	50	840783	841919	0.11	M000044_A264001-101_METB_840783_TOF_Sucrose, D- (8TMS)	Sucrose	Sugar (disaccharide)	C12H22O11	361	Tomato, Arabidopsis, potato, Lotus japonicus		A
68	51	862330	863531	0.14	M000772_A269006-101_METB_862330_TOF_Cellobiose, D- (1MEOX) (8TMS)	Cellobiose	Sugar (Disaccharide)		169	Tomato, potato		A
69	52	870355	870284	-0.02	M000048_A274001-101_METB_870355_TOF_Maltose, D- (1MEOX) (8TMS)	Maltose	Sugar (disaccharide)	C12H22O11	204	Tomato, Arabidopsis, potato, Lotus japonicus		A
70	53	876240	880589	0.48	M000671_A274002-101_METB_876240_TOF_Trehalose, alpha,alpha'-, D- (8TMS)	Trehalose	Sugar (disaccharide)	C12H22O11	361	Tomato, Arabidopsis, potato		A
71	54	940280	939843	-0.07	M000673_A299002-101_METB_940280_EIROE_Galactinol (9TMS)	Galactinol	Conjugate (Hexosyl, Inositol)	C12H22O11	204	Tomato, Arabidopsis, potato, Lotus japonicus		A
72	55	1033367	1033568	0.03	M000049_A337002-101_METB_1033367_TOF_Raffinose (11TMS)	Raffinose	Sugar (trisaccharide)	C18H32O16	361	Tomato, Arabidopsis, potato, Lotus japonicus		A
