# Supplementary material for: Kresoxim-methyl primes Medicago truncatula plants against abiotic stress factors via altered reactive oxygen and nitrogen species signalling leading to downstream transcriptional and metabolic readjustment
Source: J Exp Bot. 2015 Dec 27;67(5):1259–74. doi: 10.1093/jxb/erv516 (PMC4762377; doi:10.1093/jxb/erv516)
Supplement: Supplementary Data [file supp_erv516_Supplementary_Table_S3.xlsx]

## Sheet: gene_list_FC>1-A
D_KM vs D
differential genes (p > 0.01 & q < 0.05) with log2FC > 1
ID	Description	loGFC_DKMvsD	PValue_DKMvsD	adjPVal_DKMvsD	Qvalue_DKMvsD	loGFC_SKMvsS	PValue_SKMvsS	adjPVal_SKMvsS	Qvalue_SKMvsS
MT7G006100	Epsin-2 (AHRD V1 *-*- O95208) contains Interpro domain(s) IPR000918 Isocitrate lyase and phosphorylmutase	4.98412	0.00106613	0.054999	0.0355306
MT7G074850	Dihydroflavonol-4-reductase (AHRD V1 **** P51102) contains Interpro domain(s) IPR016040 NAD(P)-bindinG domain	4.20838	1.86287e-06	0.00532514	0.00344015
AC229724_1013	Cysteine-rich receptor-like protein kinase 28 (AHRD V1 ***- O65405) contains Interpro domain(s) IPR002290 Serine/threonine protein kinase MtChr9 start from 6242540 oriGin from: AC229724.12	4.08747	2.64953e-06	0.00584321	0.00377484
MT2G036430	Protein kinase (AHRD V1 ***- C6ZS15_SOYBN) contains Interpro domain(s) IPR002290 Serine/threonine protein kinase	4.04751	2.0548e-06	0.00532514	0.00344015
MT5G016440	Cytochrome P450 81D1 (AHRD V1 ***- Q9FG65) contains Interpro domain(s) IPR002401 Cytochrome P450 E-class Group I	3.99597	8.84229e-05	0.0260008	0.016797
MT6G023910	Short-chain alcohol dehydroGenase (AHRD V1 ***- Q9SQJ3_PEA) contains Interpro domain(s) IPR002347 Glucose/ribitol dehydroGenase	3.88501	0.000165757	0.031156	0.0201274
MT7G046720	Beta-Galactosidase (AHRD V1 *-*- B2NAF2_ECOLX) contains Interpro domain(s) IPR002213 UDP-Glucuronosyl/UDP-Glucosyltransferase	3.7244	0.00155626	0.0631224	0.0407784
MT2G028570	Unknown Protein (AHRD V1)	3.68222	1.13245e-05	0.0133199	0.00860495
MT2G083420	Anthocyanidin 3-O-Glucosyltransferase (AHRD V1 ***- Q43716) contains Interpro domain(s) IPR002213 UDP-Glucuronosyl/UDP-Glucosyltransferase	3.62467	6.63965e-06	0.00901103	0.00582132
MT7G011900	IsoliquiritiGenin 2prime-O-methyltransferase (AHRD V1 **** P93324) contains Interpro domain(s) IPR016461 O-methyltransferase COMT eukaryota	3.61881	0.000868345	0.0513879	0.0331977
MT6G042540	Cytochrome P450 (AHRD V1 ***- B9MVH7_POPTR) contains Interpro domain(s) IPR002401 Cytochrome P450 E-class Group I	3.61592	3.00153e-05	0.0169324	0.0109387
MT1G020940	Serine carboxypeptidase II-3 (AHRD V1 *-*- P52711) contains Interpro domain(s) IPR001563 Peptidase S10 serine carboxypeptidase	3.53869	0.000235487	0.031156	0.0201274
MT5G035580	N-hydroxythioamide S-beta-Glucosyltransferase (AHRD V1 **** O48676) contains Interpro domain(s) IPR002213 UDP-Glucuronosyl/UDP-Glucosyltransferase	3.41206	0.00126241	0.05835	0.0376953
MT4G124750	Auxin-induced protein 6B (AHRD V1 *-*- P33083) contains Interpro domain(s) IPR003676 Auxin responsive SAUR protein	3.40224	0.00279025	0.0765606	0.0494598
MT4G006650	Aquaporin NIP6-1 (AHRD V1 *--- Q9SAI4) contains Interpro domain(s) IPR000425 Major intrinsic protein	3.31851	0.00133831	0.0597891	0.0386251
MT8G077290	Epoxide hydrolase 4 (AHRD V1 ***- Q8IUS5) contains Interpro domain(s) IPR000639 Epoxide hydrolase-like	3.31773	0.000336268	0.0344928	0.0222831
MT5G041010	Ribonuclease (AHRD V1 ***- O24279_PYRPY) contains Interpro domain(s) IPR001568 Ribonuclease T2	3.27142	0.00249014	0.0732225	0.0473033
MT5G055680	Protein SRG1 (AHRD V1 ***- Q39224) contains Interpro domain(s) IPR005123 OxoGlutarate and iron-dependent oxyGenase	3.23974	0.000388966	0.035861	0.023167
MT2G075780	Gamma-Glutamyl hydrolase (AHRD V1 ***- O65355) contains Interpro domain(s) IPR015527 Peptidase C26 Gamma-Glutamyl hydrolase	3.16031	7.16119e-05	0.0225436	0.0145637
MT4G021450	Alcohol dehydroGenase (AHRD V1 ***- Q3ZCJ2) contains Interpro domain(s) IPR020471 Aldo/keto reductase subGroup	3.14416	2.39595e-05	0.0169324	0.0109387
MT7G102520	Glucosyltransferase (AHRD V1 **** Q589Y3_TOBAC) contains Interpro domain(s) IPR002213 UDP-Glucuronosyl/UDP-Glucosyltransferase	3.1429	2.11279e-06	0.00532514	0.00344015
MT5G061550	Unknown Protein (AHRD V1)	3.07457	1.6605e-06	0.00532514	0.00344015
MT3G105730	Protein phosphatase 2C (AHRD V1 **** Q8S8Z0_MESCR) contains Interpro domain(s) IPR015655 Protein phosphatase 2C	3.06304	0.000591369	0.0427604	0.0276241
MT3G064910	Ran-bindinG protein 6 (AHRD V1 **-* Q8BIV3) contains Interpro domain(s) IPR011989 Armadillo-like helical	3.04829	0.000424745	0.0370163	0.0239133
MT3G100300	Unknown Protein (AHRD V1)	3.00565	0.00023981	0.031156	0.0201274
MT4G108210	ABC transporter A family member 12 (AHRD V1 ***- Q9FLT8) contains Interpro domain(s) IPR003439 ABC transporter-like	2.97588	5.65102e-05	0.0210769	0.0136162
MT3G064900	Uncharacterized oxidoreductase At4G09670 (AHRD V1 ***- Q9SZ83) contains Interpro domain(s) IPR016040 NAD(P)-bindinG domain	2.89157	0.000893475	0.0518539	0.0334987
MT6G046470	Unknown Protein (AHRD V1)	2.89114	0.000810562	0.0500169	0.032312
MT7G072270	Unknown Protein (AHRD V1) contains Interpro domain(s) IPR007612 Protein of unknown function DUF567	2.86701	0.000691414	0.0465596	0.0300785
MT3G086880	Lipase (AHRD V1 *-*- P61872) contains Interpro domain(s) IPR002921 Lipase class 3	2.84682	0.000223225	0.031156	0.0201274
MT7G075540	Cytochrome P450 (AHRD V1 ***- B9GPJ0_POPTR) contains Interpro domain(s) IPR002401 Cytochrome P450 E-class Group I	2.84374	4.28005e-05	0.0197199	0.0127395
MT5G088770	Cysteine proteinase inhibitor (AHRD V1 **** Q06445) contains Interpro domain(s) IPR000010 Proteinase inhibitor I25 cystatin	2.81048	0.000238979	0.031156	0.0201274
MT3G095730	U-box domain-containinG protein 27 (AHRD V1 ***- Q9FLF4) contains Interpro domain(s) IPR003613 U box domain	2.7227	6.45359e-07	0.00532514	0.00344015
MT2G013010	Polyphenol oxidase (AHRD V1 ***- Q7Y249_MEDSA) contains Interpro domain(s) IPR002227 Tyrosinase IPR016213 Polyphenol oxidase plant	2.7189	2.67503e-05	0.0169324	0.0109387
MT1G081630	Cysteine synthase (AHRD V1 **** C6TJE5_SOYBN) contains Interpro domain(s) IPR005859 Cysteine synthase A	2.63511	7.21376e-05	0.0225436	0.0145637
MT1G090150	Unknown Protein (AHRD V1) contains Interpro domain(s) IPR004046 Glutathione S-transferase C-terminal	2.57777	0.000449772	0.0379681	0.0245282
MT7G005740	60S acidic ribosomal protein P1 (AHRD V1 *-*- P52855)	2.55408	0.000635105	0.0442516	0.0285875
MT2G087350	U-box domain-containinG protein 23 (AHRD V1 ***- Q84TG3) contains Interpro domain(s) IPR003613 U box domain	2.54055	0.0013936	0.0604111	0.0390269
MT4G114870	Blue copper protein (AHRD V1 *--- Q41001) contains Interpro domain(s) IPR008972 Cupredoxin	2.53682	0.000889734	0.0518539	0.0334987
MT6G080990	Resistance protein (AHRD V1 ***- C6ZS35_SOYBN) contains Interpro domain(s) IPR000157 Toll-Interleukin receptor	2.5049	0.00114409	0.0562263	0.0363234
MT6G012830	Unknown Protein (AHRD V1) contains Interpro domain(s) IPR018971 Protein of unknown function DUF1997	2.45015	0.000666007	0.0454376	0.0293537
MT3G036270	Unknown Protein (AHRD V1) contains Interpro domain(s) IPR006553 Leucine-rich repeat cysteine-containinG subtype	2.43163	0.000723597	0.0474588	0.0306594
MT6G092430	F-box family-3 (AHRD V1 *-*- B9V0T6_ORYRU) contains Interpro domain(s) IPR001810 Cyclin-like F-box	2.42683	0.000385775	0.035861	0.023167
MT1G031430	Receptor-like kinase (FraGment) (AHRD V1 *-*- Q8LPW9_WHEAT) contains Interpro domain(s) IPR002290 Serine/threonine protein kinase	2.39909	0.000462063	0.0384537	0.0248419
MT2G033170	Myb-like transcription factor 5 (FraGment) (AHRD V1 *-*- A9LMW6_GOSTO) contains Interpro domain(s) IPR015495 Myb transcription factor	2.39823	0.000172593	0.031156	0.0201274
MT2G013250	Dihydroflavonol-4-reductase (AHRD V1 **** P14720) contains Interpro domain(s) IPR016040 NAD(P)-bindinG domain	2.3397	2.08911e-05	0.0169324	0.0109387
MT2G031460	Reticuline oxidase (FraGment) (AHRD V1 *-*- Q42097_ARATH) contains Interpro domain(s) IPR006094 FAD linked oxidase N-terminal	2.30931	0.00206471	0.0691228	0.0446548
MT3G099700	RipeninG reGulated protein DDTFR18 (AHRD V1 ***- Q9FR32_SOLLC) contains Interpro domain(s) IPR002528 Multi antimicrobial extrusion protein MatE	2.2964	0.000213976	0.031156	0.0201274
MT1G019440	Alpha-amylase (AHRD V1 **** Q7X9T1_PHAAN) contains Interpro domain(s) IPR013775 Alpha-amylase plant	2.27478	0.0025007	0.0732638	0.04733
AC233572_10	F-box/LRR-repeat protein 20 (AHRD V1 *-*- Q96IG2) contains Interpro domain(s) IPR006553 Leucine-rich repeat cysteine-containinG subtype MtChr9 start from 8670018 oriGin from: AC233572.4	2.26245	0.00157346	0.0632346	0.0408509
MT7G013240	UDP-Glucosyltransferase HRA25 (AHRD V1 ***- Q9FUJ6_PHAVU) contains Interpro domain(s) IPR002213 UDP-Glucuronosyl/UDP-Glucosyltransferase	2.1662	0.000217538	0.031156	0.0201274
MT1G066460	Syntaxin-71 (AHRD V1 ***- C0L7E7_ANNCH) contains Interpro domain(s) IPR000727 TarGet SNARE coiled-coil reGion	2.16358	0.000497958	0.0389462	0.0251601
MT3G021060	Unknown Protein (AHRD V1) contains Interpro domain(s) IPR004253 Protein of unknown function DUF231 plant	2.15887	3.57239e-06	0.00630277	0.00407172
MT3G108320	Potassium channel (AHRD V1 ***- Q9SCF5_DAUCA) contains Interpro domain(s) IPR000595 Cyclic nucleotide-bindinG	2.14746	0.000110304	0.0290462	0.0187645
MT5G044260	AT1G59720 (FraGment) (AHRD V1 *-*- Q6DT63_ARALP) contains Interpro domain(s) IPR002885 Pentatricopeptide repeat	2.13785	0.000826898	0.0506241	0.0327043
MT1G102190	Somatic embryoGenesis receptor kinase 1 (AHRD V1 ***- Q94AG2) contains Interpro domain(s) IPR002290 Serine/threonine protein kinase	2.13248	0.0025679	0.0736154	0.0475571
MT7G072250	Unknown Protein (AHRD V1) contains Interpro domain(s) IPR007612 Protein of unknown function DUF567	2.12766	4.5503e-06	0.00729826	0.00471483
MT5G040940	Ribonuclease T2 (AHRD V1 ***- Q9ZQX1_CICAR) contains Interpro domain(s) IPR001568 Ribonuclease T2	2.11693	0.00132809	0.0597891	0.0386251
MT3G095800	Unknown Protein (AHRD V1)	2.1131	0.000231739	0.031156	0.0201274
MT8G041620	1-aminocyclopropane-1-carboxylate oxidase homoloG 1 (AHRD V1 ***- Q84MB3) contains Interpro domain(s) IPR005123 OxoGlutarate and iron-dependent oxyGenase	2.10459	3.68418e-05	0.0180556	0.0116643
MT8G079550	Leucine-rich repeat protein soc-2 homoloG (AHRD V1 *--- B3LWU3) contains Interpro domain(s) IPR002182 NB-ARC	2.08365	0.00022289	0.031156	0.0201274
MT7G024750	UPF0497 membrane protein 17 (AHRD V1 ***- C6T1Z6) contains Interpro domain(s) IPR006459 Uncharacterised protein family UPF0497 trans-membrane plant subGroup	2.01462	0.000231379	0.031156	0.0201274	-1.74456	4.65612e-05	0.0357165	0.0240785
MT6G018390	F-box protein At2G17036 (AHRD V1 ***- Q6DR20) contains Interpro domain(s) IPR005174 Protein of unknown function DUF295	1.98809	0.00156121	0.0631376	0.0407882
MT1G030220	Early nodulin (AHRD V1 **-- Q40362_MEDSA) contains Interpro domain(s) IPR001087 Lipase GDSL	1.97359	0.000931219	0.0524904	0.0339099
MT6G014050	Cytokinin-O-Glucosyltransferase 2 (AHRD V1 **-* Q9SK82) contains Interpro domain(s) IPR002213 UDP-Glucuronosyl/UDP-Glucosyltransferase	1.94529	5.50187e-05	0.0210769	0.0136162
MT5G032910	Leucine-rich-repeat protein-like (AHRD V1 ***- Q9LRV8_ARATH) contains Interpro domain(s) IPR003591 Leucine-rich repeat typical subtype	1.93701	0.000653134	0.0450455	0.0291003
MT6G046440	Nucleotide bindinG site leucine-rich repeat disease resistance protein (FraGment) (AHRD V1 *-** Q70GJ6_PYRCO) contains Interpro domain(s) IPR002182 NB-ARC	1.93296	0.000750865	0.0481001	0.0310737
MT5G090670	Anthocyanidin 3-O-Glucosyltransferase 6 (FraGment) (AHRD V1 **** Q40288) contains Interpro domain(s) IPR002213 UDP-Glucuronosyl/UDP-Glucosyltransferase	1.92521	0.00113348	0.0562253	0.0363228
MT7G102560	Glucosyltransferase-14 (AHRD V1 **** Q8S995_PHAAN) contains Interpro domain(s) IPR002213 UDP-Glucuronosyl/UDP-Glucosyltransferase	1.92397	1.34478e-05	0.0148287	0.00957967
MT7G065590	Glutathione S-transferase GST 7 (AHRD V1 **** Q9FQF1_SOYBN) contains Interpro domain(s) IPR004046 Glutathione S-transferase C-terminal	1.90139	0.000883181	0.0518539	0.0334987
MT4G014540	Ferritin-3 chloroplastic (AHRD V1 ***- O65100) contains Interpro domain(s) IPR001519 Ferritin N-terminal	1.89931	0.000513992	0.0397735	0.0256945
MT1G050550	Nodule-specific protein Nlj70 (AHRD V1 ***- O81120_LOTJA) contains Interpro domain(s) IPR016196 Major facilitator superfamily General substrate transporter	1.89013	0.000221296	0.031156	0.0201274
MT7G017280	F-box/LRR-repeat protein At3G58980 (AHRD V1 *-*- P0C2G1) contains Interpro domain(s) IPR001810 Cyclin-like F-box	1.86541	0.00148321	0.0620101	0.0400599
MT3G030540	PolyGalacturonase (AHRD V1 **** Q2LAH5_SOYBN) contains Interpro domain(s) IPR012334 Pectin lyase fold	1.86067	3.16709e-05	0.0169324	0.0109387
MT7G032080	Unknown Protein (AHRD V1)	1.84677	0.000105551	0.0286498	0.0185084
MT5G094550	Cytochrome P450 (AHRD V1 *-*- B9GJY3_POPTR) contains Interpro domain(s) IPR002401 Cytochrome P450 E-class Group I	1.84448	0.000369795	0.035861	0.023167
MT8G018790	Aminopeptidase N (AHRD V1 ***- P97449) contains Interpro domain(s) IPR015568 Peptidase M1 puromycin-sensitive aminopeptidase	1.84231	0.000132384	0.031156	0.0201274
MT5G068260	Cysteine-rich receptor-like protein kinase 25 (AHRD V1 ***- Q9M0X5) contains Interpro domain(s) IPR002290 Serine/threonine protein kinase	1.83559	0.000384957	0.035861	0.023167
AC233685_40	Unknown Protein (AHRD V1) contains Interpro domain(s) IPR006553 Leucine-rich repeat cysteine-containinG subtype MtChr9 start from 12022281 oriGin from: AC233685.2	1.8295	0.00221593	0.0703159	0.0454256
MT3G049970	Limonoid UDP-Glucosyltransferase (AHRD V1 **** Q9MB73) contains Interpro domain(s) IPR002213 UDP-Glucuronosyl/UDP-Glucosyltransferase	1.80806	0.00052427	0.04039	0.0260928
MT5G020860	Unknown Protein (AHRD V1)	1.80609	0.001587	0.0633313	0.0409134
MT5G090910	Glutathione S-transferase GST 24 (AHRD V1 **** Q9FQD4_SOYBN) contains Interpro domain(s) IPR004046 Glutathione S-transferase C-terminal	1.78993	0.000153905	0.031156	0.0201274
MT2G035370	Allantoate amidohydrolase (AHRD V1 **** A9GYV1_SOYBN) contains Interpro domain(s) IPR010158 Amidase hydantoinase/carbamoylase	1.78161	7.04517e-05	0.0225436	0.0145637
MT5G009970	Endo-1 4-beta-Glucanase (FraGment) (AHRD V1 *--- Q2LAH7_SOYBN) contains Interpro domain(s) IPR001701 Glycoside hydrolase family 9	1.77305	0.00109748	0.0557603	0.0360223
MT3G099750	Purine permease 3 (AHRD V1 **** Q9FZ95) contains Interpro domain(s) IPR000620 Protein of unknown function DUF6 transmembrane	1.74409	0.000263639	0.031156	0.0201274
MT5G013260	Zeaxanthin epoxidase chloroplastic (AHRD V1 *--- Q40412) contains Interpro domain(s) IPR002938 MonooxyGenase FAD-bindinG	1.73205	0.000634063	0.0442516	0.0285875
MT3G110660	Amino acid permease 6 (AHRD V1 **** P92934) contains Interpro domain(s) IPR013057 Amino acid transporter transmembrane	1.72797	0.00043005	0.037193	0.0240275
MT3G113110	Kinesin-related protein 11 (AHRD V1 *-*- Q6S001) contains Interpro domain(s) IPR001752 Kinesin motor reGion	1.70894	0.000264012	0.031156	0.0201274
MT3G080370	F-box protein At5G10340 (AHRD V1 ***- Q9LX89) contains Interpro domain(s) IPR017451 F-box associated type 1	1.708	0.000942022	0.0525715	0.0339623
MT5G096700	TD and POZ domain-containinG protein 4 (AHRD V1 *--- Q6YCH2) contains Interpro domain(s) IPR013089 Kelch related	1.6976	0.000714811	0.0474113	0.0306287
MT3G099460	Alcohol dehydroGenase-like 1 (AHRD V1 **** Q9SK86) contains Interpro domain(s) IPR002085 Alcohol dehydroGenase superfamily zinc-containinG	1.6951	5.1115e-05	0.020496	0.0132408
MT2G019370	Gibberellin 2-oxidase (AHRD V1 ***- Q4W8C4_PHAAN) contains Interpro domain(s) IPR005123 OxoGlutarate and iron-dependent oxyGenase	1.68334	0.00173768	0.0658103	0.0425148
MT5G082110	Exostosin-2 (AHRD V1 ***- P70428) contains Interpro domain(s) IPR015338 EXTL2 alpha-1 4-N-acetylhexosaminyltransferase	1.67457	4.61331e-05	0.0203482	0.0131454
MT3G101400	Patatin-like protein (AHRD V1 ***- Q29VI1_GOSHI) contains Interpro domain(s) IPR002641 Patatin	1.6434	0.00157701	0.0632346	0.0408509
MT2G010590	PathoGenesis-related protein 1a (AHRD V1 *-*- Q00MX6_MALDO) contains Interpro domain(s) IPR001283 AllerGen V5/Tpx-1 related	1.63647	0.000332488	0.0344928	0.0222831
MT7G112320	DNA polymerase III polC-type (AHRD V1 *-*- Q895K2) contains Interpro domain(s) IPR006055 Exonuclease	1.62058	0.00119195	0.0569907	0.0368172
MT7G072260	Unknown Protein (AHRD V1) contains Interpro domain(s) IPR007612 Protein of unknown function DUF567	1.5956	0.00185756	0.0672219	0.0434268
MT1G082730	Hus1 protein (AHRD V1 ***- Q709F6_ARATH) contains Interpro domain(s) IPR007150 Hus1-like protein	1.578	0.000158354	0.031156	0.0201274
MT4G085520	CBS domain-containinG protein-like (AHRD V1 *-*- B8AP73_ORYSI) contains Interpro domain(s) IPR000644 Cystathionine beta-synthase core	1.5778	0.000950771	0.0525715	0.0339623
MT2G066460	Receptor protein kinase-like protein (AHRD V1 *-*- A7BQP2_9GAMM) contains Interpro domain(s) IPR002290 Serine/threonine protein kinase	1.57147	0.000180338	0.031156	0.0201274
MT5G018120	Cc-nbs-lrr resistance protein (AHRD V1 ***- B9HE76_POPTR) contains Interpro domain(s) IPR002182 NB-ARC	1.57144	0.000172646	0.031156	0.0201274
MT4G071060	Cysteine proteinase (AHRD V1 **** Q3L0K1_POPTO) contains Interpro domain(s) IPR013128 Peptidase C1A papain	1.57092	0.00173412	0.0658103	0.0425148
MT3G025230	Flavonoid 3prime-hydroxylase (AHRD V1 ***- Q8W3Y5_SOYBN) contains Interpro domain(s) IPR002401 Cytochrome P450 E-class Group I	1.56818	0.000112549	0.0292016	0.0188648
MT7G085260	NAC domain protein (AHRD V1 **-- B2ZGR5_SOYBN) contains Interpro domain(s) IPR003441 No apical meristem (NAM) protein	1.55464	0.00246011	0.0730316	0.04718
MT1G031510	Kinase-like protein (FraGment) (AHRD V1 *-** A8BMT2_9ROSA) contains Interpro domain(s) IPR002290 Serine/threonine protein kinase	1.55312	0.000222078	0.031156	0.0201274
MT2G104410	Unknown Protein (AHRD V1)	1.55193	0.000261267	0.031156	0.0201274
MT4G097370	Uridylyl transferases-like (AHRD V1 *-*- Q9FHP1_ARATH) contains Interpro domain(s) IPR002912 Amino acid-bindinG ACT	1.54474	2.70815e-05	0.0169324	0.0109387
MT3G107890	Unknown Protein (AHRD V1)	1.54196	0.000425909	0.0370163	0.0239133
MT2G015850	Cysteine proteinase (AHRD V1 ***- A4PIZ2_LOTJA) contains Interpro domain(s) IPR013128 Peptidase C1A papain	1.53468	0.00257523	0.0736154	0.0475571
MT5G030500	Abscisic acid receptor PYR1 (AHRD V1 *-*- O49686) contains Interpro domain(s) IPR019587 Polyketide cyclase/dehydrase	1.5132	0.000892043	0.0518539	0.0334987
MT4G077570	RING finGer family protein (AHRD V1 --*- Q4TU39_ARATH) contains Interpro domain(s) IPR018957 Zinc finGer C3HC4 RING-type	1.5109	0.000361152	0.0355132	0.0229423
MT3G116840	Isoflavone reductase-like protein 6 (AHRD V1 ***- Q3KN67_VITVI) contains Interpro domain(s) IPR016040 NAD(P)-bindinG domain	1.50885	0.000403197	0.035861	0.023167
MT2G013260	Dihydroflavonol-4-reductase (AHRD V1 **** P51105) contains Interpro domain(s) IPR016040 NAD(P)-bindinG domain	1.50675	0.00165581	0.064489	0.0416613
MT3G055590	Cell division protein FtsZ (FraGment) (AHRD V1 *-*- A8R147_MICAE) contains Interpro domain(s) IPR000158 Cell division protein FtsZ N-terminal	1.50184	0.000142197	0.031156	0.0201274
MT5G083530	AroGenate dehydroGenase 1 chloroplastic (AHRD V1 ***- Q944B6) contains Interpro domain(s) IPR016040 NAD(P)-bindinG domain	1.48157	0.000372984	0.035861	0.023167
MT5G036660	ATP-dependent RNA helicase DOB1 (AHRD V1 *-** P47047) contains Interpro domain(s) IPR012961 DSH C-terminal	1.47747	0.00207928	0.0692167	0.0447154
MT4G068230	ArGinine decarboxylase (AHRD V1 ***- P21885) contains Interpro domain(s) IPR015421 Pyridoxal phosphate-dependent transferase major reGion subdomain 1	1.45484	0.000273827	0.0311686	0.0201356
MT8G062750	Unknown Protein (AHRD V1) contains Interpro domain(s) IPR017089 SplicinG factor 3B subunit 5	1.43679	0.000200487	0.031156	0.0201274
MT2G045470	CBL-interactinG protein kinase 1 (AHRD V1 ***- A0MNI9_POPTR) contains Interpro domain(s) IPR004000 Actin/actin-like	1.39621	0.000224916	0.031156	0.0201274
MT5G015750	Unknown Protein (AHRD V1)	1.39383	0.000962962	0.0527626	0.0340857
MT2G062640	ManGanese transport protein mntH (AHRD V1 *-*- Q32DF6) contains Interpro domain(s) IPR001046 Natural resistance-associated macrophaGe protein	1.37884	0.00222859	0.0704688	0.0455243
MT3G084980	MADS-box transcription factor (AHRD V1 **** Q09GR6_ARAHY) contains Interpro domain(s) IPR002100 Transcription factor MADS-box	1.37724	0.00104118	0.0540278	0.0349031
MT7G021850	Auxin-induced protein PCNT115 (AHRD V1 **-- P40691) contains Interpro domain(s) IPR001395 Aldo/keto reductase	1.36973	0.000852927	0.0513879	0.0331977
MT3G064110	Cysteine-rich receptor-like protein kinase 3 (AHRD V1 ***- Q9CAL2) contains Interpro domain(s) IPR002290 Serine/threonine protein kinase	1.36018	0.0014063	0.060537	0.0391082
MT7G022310	SphinGosine-1-phosphate lyase (AHRD V1 **** Q549V9_ARATH) contains Interpro domain(s) IPR002129 Pyridoxal phosphate-dependent decarboxylase	1.36017	0.000865234	0.0513879	0.0331977
MT4G027040	Transcriptional repressor NF-X1 (AHRD V1 ***- Q12986) contains Interpro domain(s) IPR000967 Zinc finGer NF-X1-type	1.33123	0.00189613	0.0674464	0.0435719
MT7G078070	Cysteine synthase (AHRD V1 **** A5YT86_SOYBN) contains Interpro domain(s) IPR005859 Cysteine synthase A	1.32132	5.73424e-05	0.0210769	0.0136162
MT1G031470	Stress-induced receptor-like kinase (AHRD V1 ***- C6FF75_SOYBN)	1.31722	0.00116981	0.0566428	0.0365925
MT7G014230	Malonyl-CoA isoflavone 7-O-Glucoside-6primeprime-O-malonyltransferase (AHRD V1 **** A7BID0_SOYBN) contains Interpro domain(s) IPR003480 Transferase	1.3069	0.00212281	0.0693568	0.044806
MT5G046560	Nuclear matrix protein 1 (AHRD V1 ***- Q8LD35_ARATH) contains Interpro domain(s) IPR010604 Plant nuclear matrix 1	1.30045	0.000626183	0.0440149	0.0284346
MT7G076280	Ribosomal RNA small subunit methyltransferase A (AHRD V1 ***- Q6ME80) contains Interpro domain(s) IPR001737 Ribosomal RNA adenine methylase transferase	1.29996	0.000854609	0.0513879	0.0331977
MT3G051220	Transmembrane protein 189 (AHRD V1 *-*- A5PLL7) contains Interpro domain(s) IPR019547 Kua-ubiquitin conjuGatinG enzyme hybrid localisation	1.29846	0.000308732	0.0335536	0.0216764
MT8G008990	UDP-Glycosyltransferase (AHRD V1 ***- B9U3W6_MT) contains Interpro domain(s) IPR002213 UDP-Glucuronosyl/UDP-Glucosyltransferase	1.29796	0.000219607	0.031156	0.0201274
MT1G019940	Patatin-like protein (AHRD V1 ***- Q29VI1_GOSHI) contains Interpro domain(s) IPR002641 Patatin	1.29261	7.28326e-05	0.0225436	0.0145637
MT7G087430	Protein TRANSPARENT TESTA 12 (AHRD V1 **-- Q9LYT3) contains Interpro domain(s) IPR002528 Multi antimicrobial extrusion protein MatE	1.28359	0.000362318	0.0355132	0.0229423
MT4G022670	Uncharacterized acetyltransferase At3G50280 (AHRD V1 ***- Q9SND9) contains Interpro domain(s) IPR003480 Transferase	1.27429	0.00230403	0.0716931	0.0463153
MT1G073180	4-coumarate-coa liGase (AHRD V1 **** B9MY03_POPTR) contains Interpro domain(s) IPR000873 AMP-dependent synthetase and liGase	1.26501	0.00191588	0.0675838	0.0436606
MT4G076660	AtG11050-like protein (FraGment) (AHRD V1 *-*- B2CXB8_CARAS)	1.26271	0.000257188	0.031156	0.0201274
MT6G088500	Unknown Protein (AHRD V1) contains Interpro domain(s) IPR002347 Glucose/ribitol dehydroGenase	1.25808	0.00111854	0.0559048	0.0361157
MT2G039320	Unknown Protein (AHRD V1)	1.25531	0.00211854	0.0693568	0.044806
MT5G084590	DNA topoisomerase 6 subunit A (AHRD V1 **** Q9LZ03) contains Interpro domain(s) IPR002815 Spo11/DNA topoisomerase VI subunit A	1.25164	0.00208963	0.0692419	0.0447318
MT4G101820	Cu/Zn-superoxide dismutase copper chaperone (AHRD V1 **** Q9BBU5_SOYBN) contains Interpro domain(s) IPR001424 Superoxide dismutase copper/zinc bindinG	1.24022	0.00129045	0.0590474	0.0381459
MT2G088980	Cysteine-rich repeat secretory protein 38 (AHRD V1 ***- Q9LRJ9) contains Interpro domain(s) IPR002902 Protein of unknown function DUF26	1.23597	0.00028767	0.0319206	0.0206214
MT8G042060	Cytochrome P450 monooxyGenase CYP72A65 (AHRD V1 ***- Q2MJ17_MT) contains Interpro domain(s) IPR002401 Cytochrome P450 E-class Group I	1.22813	0.000225151	0.031156	0.0201274
MT5G033880	F-box/kelch-repeat protein At1G23390 (AHRD V1 ***- Q9LDE3) contains Interpro domain(s) IPR015915 Kelch-type beta propeller	1.22684	0.000552528	0.0409928	0.0264822
MT3G086760	Unknown Protein (AHRD V1)	1.22187	0.00261459	0.0741532	0.0479046
MT3G061110	Subtilisin-like protease (AHRD V1 ***- Q6WNU4_SOYBN) contains Interpro domain(s) IPR015500 Peptidase S8 subtilisin-related	1.21539	0.00273028	0.0759251	0.0490493
MT1G039010	Aminoacylase-1 (AHRD V1 **** Q55DP8) contains Interpro domain(s) IPR010159 N-acyl-L-amino-acid amidohydrolase	1.21483	0.00010991	0.0290462	0.0187645
MT1G085940	Unknown Protein (AHRD V1)	1.20621	0.000535372	0.040588	0.0262207
MT5G083500	Unknown Protein (AHRD V1)	1.19554	0.00117279	0.0566428	0.0365925
MT1G015020	Protein kinase 2B chloroplastic (AHRD V1 ***- O49840) contains Interpro domain(s) IPR002290 Serine/threonine protein kinase	1.18772	0.00247896	0.0731367	0.0472479
AC225458_103	Cytochrome P450 monooxyGenase CYP704G7 (AHRD V1 **** Q2MJ01_MT) contains Interpro domain(s) IPR002401 Cytochrome P450 E-class Group I MtChr9 start from 3590376 oriGin from: AC225458.11	1.18184	0.00199699	0.0681486	0.0440255
AC233070_1002	Cytochrome P450 monooxyGenase CYP704G7 (AHRD V1 **** Q2MJ01_MT) contains Interpro domain(s) IPR002401 Cytochrome P450 E-class Group I MtChr9 start from 7148006 oriGin from: AC233070.6	1.18184	0.00199699	0.0681486	0.0440255
MT8G035760	Cytochrome P450 monooxyGenase CYP704G7 (AHRD V1 **** Q2MJ01_MT) contains Interpro domain(s) IPR002401 Cytochrome P450 E-class Group I	1.18184	0.00199699	0.0681486	0.0440255
MT5G026370	Protein kinase 2B chloroplastic (AHRD V1 ***- O49840) contains Interpro domain(s) IPR002290 Serine/threonine protein kinase	1.16383	0.00227614	0.0712019	0.0459979
MT4G005880	PhosphoGlycerate dehydroGenase (AHRD V1 **** D2D316_GOSHI) contains Interpro domain(s) IPR015508 D-3-phosphoGylcerate DehydroGenase	1.162	0.00263073	0.0742622	0.047975
MT2G005130	Peptide transporter PTR1 (AHRD V1 **** Q9M390) contains Interpro domain(s) IPR018456 TGF-beta receptor type I/II extracellular reGion conserved site	1.15214	0.00022537	0.031156	0.0201274
MT8G066470	Unknown Protein (AHRD V1)	1.15183	0.000270895	0.0311686	0.0201356
MT5G092140	Genomic DNA chromosome 5 P1 clone MBG8 (AHRD V1 ***- Q9FFU3_ARATH)	1.14952	0.00222873	0.0704688	0.0455243
CU013523_4	Amino acid permease 3 (AHRD V1 ***- Q39134) contains Interpro domain(s) IPR013057 Amino acid transporter transmembrane	1.14853	0.000475655	0.0385021	0.0248732
MT3G061390	Amino acid permease 3 (AHRD V1 ***- Q39134) contains Interpro domain(s) IPR013057 Amino acid transporter transmembrane	1.14853	0.000475655	0.0385021	0.0248732
MT3G099740	Purine permease 3 (AHRD V1 **** Q9FZ95) contains Interpro domain(s) IPR004853 Protein of unknown function DUF250	1.14786	0.00204644	0.0687721	0.0444283
MT5G090700	Glucosyltransferase (FraGment) (AHRD V1 *-** A1Y299_9ERIC) contains Interpro domain(s) IPR002213 UDP-Glucuronosyl/UDP-Glucosyltransferase	1.14687	0.000192183	0.031156	0.0201274
MT2G007990	Auxin-induced protein 5NG4 (AHRD V1 ***- Q6J163) contains Interpro domain(s) IPR000620 Protein of unknown function DUF6 transmembrane	1.13427	0.000314991	0.0338865	0.0218914
MT7G088310	Unknown Protein (AHRD V1) contains Interpro domain(s) IPR000425 Major intrinsic protein	1.13334	0.00016375	0.031156	0.0201274
MT7G077660	Unknown Protein (AHRD V1) contains Interpro domain(s) IPR005174 Protein of unknown function DUF295	1.13176	0.00172835	0.0658103	0.0425148
MT8G057750	Unknown Protein (AHRD V1)	1.13038	0.0013742	0.0602344	0.0389127
MT3G083130	NAD(P)H-dependent 6prime-deoxychalcone synthase (AHRD V1 ***- P26690) contains Interpro domain(s) IPR020471 Aldo/keto reductase subGroup	1.12763	0.00141749	0.060537	0.0391082
MT1G086280	Unknown Protein (AHRD V1)	1.12575	0.000249273	0.031156	0.0201274
MT7G089860	Unknown Protein (AHRD V1) contains Interpro domain(s) IPR008889 VQ	1.11541	0.00202589	0.0685869	0.0443086
MT3G065140	Centromere protein V (AHRD V1 ***- Q9CXS4) contains Interpro domain(s) IPR006913 Glutathione-dependent formaldehyde-activatinG GFA	1.10384	0.00153719	0.0630711	0.0407453
MT5G070350	5-dehydro-2-deoxyGluconokinase (AHRD V1 *--- Q8XP78) contains Interpro domain(s) IPR011611 Carbohydrate/purine kinase	1.10045	0.000309524	0.0335536	0.0216764
MT1G025340	Os01G0873900 protein (FraGment) (AHRD V1 *-*- Q0JHA9_ORYSJ) contains Interpro domain(s) IPR007700 Protein of unknown function DUF668	1.0992	0.00262741	0.0742622	0.047975
MT5G030870	Unknown Protein (AHRD V1)	1.09553	0.000702398	0.0471194	0.0304402
MT5G039390	F-box/kelch-repeat protein SKIP11 (AHRD V1 ***- Q8L736) contains Interpro domain(s) IPR015915 Kelch-type beta propeller	1.09514	0.000667026	0.0454376	0.0293537
MT7G090570	Unknown Protein (AHRD V1)	1.09427	0.000684701	0.0464622	0.0300156
MT7G090810	Unknown Protein (AHRD V1)	1.08938	0.00159658	0.0634424	0.0409851
MT4G122500	Transcription factor bHLH148 (AHRD V1 ***- Q9C8Z9)	1.07904	0.000418003	0.0366907	0.023703
MT2G020920	Unknown Protein (AHRD V1)	1.07527	0.00111254	0.0559048	0.0361157
MT3G092470	Unknown Protein (AHRD V1)	1.07201	0.000830186	0.0506241	0.0327043
MT5G015150	Protein PHLOEM PROTEIN 2-LIKE A10 (AHRD V1 ***- Q9SY57)	1.0708	0.000404485	0.035861	0.023167
MT2G066130	PhosphoGlycerate kinase (AHRD V1 **** Q9LKJ2_PEA) contains Interpro domain(s) IPR001576 PhosphoGlycerate kinase	1.05893	0.00133889	0.0597891	0.0386251
MT1G066380	Peroxidase 21 (FraGment) (AHRD V1 **** C7E9R5_BRACM) contains Interpro domain(s) IPR000823 Plant peroxidase	1.05696	0.000533804	0.040588	0.0262207
MT3G101910	N-hydroxycinnamoyl/benzoyltransferase 1 (AHRD V1 *-*- Q00M72_SOYBN) contains Interpro domain(s) IPR003480 Transferase	1.05369	0.00062516	0.0440149	0.0284346
MT5G007460	Cytochrome P450 monooxyGenase (FraGment) (AHRD V1 **** Q9SML3_CICAR) contains Interpro domain(s) IPR002401 Cytochrome P450 E-class Group I	1.04842	0.00168309	0.0654069	0.0422543
MT4G116770	Hexose transporter 3 (AHRD V1 **** D0EXE0_SOLLC) contains Interpro domain(s) IPR003663 SuGar/inositol transporter	1.03549	0.00137324	0.0602344	0.0389127
MT4G132690	Unknown Protein (AHRD V1)	1.03202	0.0010097	0.053657	0.0346636
MT1G061760	Unknown Protein (AHRD V1) contains Interpro domain(s) IPR004263 Exostosin-like	1.02365	0.000487551	0.0389224	0.0251447
MT3G033000	Polyamine oxidase (AHRD V1 **** Q4H439_TOBAC) contains Interpro domain(s) IPR002937 Amine oxidase	1.02343	0.00145826	0.061514	0.0397394
MT7G112960	Epoxide hydrolase (AHRD V1 *-** B3VMR3_NICBE) contains Interpro domain(s) IPR000639 Epoxide hydrolase-like	1.02337	0.000137944	0.031156	0.0201274
MT7G009290	Pyruvate dehydroGenase E1 component subunit beta mitochondrial (AHRD V1 ***- C1BUZ3_9MAXI) contains Interpro domain(s) IPR005475 Transketolase central reGion	1.01655	0.00123275	0.0575379	0.0371707
MT1G088630	Beta-Glucosidase 11 (AHRD V1 **** B3H5Q1) contains Interpro domain(s) IPR001360 Glycoside hydrolase family 1	1.0157	0.002716	0.0759251	0.0490493
MT8G046300	Prohibitin (AHRD V1 ***- O04361_TOBAC) contains Interpro domain(s) IPR000163 Prohibitin	1.01075	0.00236234	0.0721877	0.0466348
MT8G104140	Unknown Protein (AHRD V1)	1.01051	0.00131576	0.0597891	0.0386251
MT7G016460	F-box/LRR-repeat protein At3G03360 (AHRD V1 --*- Q84W80)	1.00451	0.00216308	0.0699066	0.0451612
MT5G072760	Unknown Protein (AHRD V1)	1.00436	0.00199495	0.0681486	0.0440255
MT5G077080	Uncharacterized aarF domain-containinG protein kinase 1 (AHRD V1 ***- Q5M7P6) contains Interpro domain(s) IPR004147 ABC-1	1.00361	0.000550832	0.0409928	0.0264822
MT4G131800	Glucose-6-phosphate/phosphate translocator (AHRD V1 *-*- Q0WW77_ARATH) contains Interpro domain(s) IPR001360 Glycoside hydrolase family 1	1.00199	0.000224844	0.031156	0.0201274

## Sheet: GO_enrichment_FC>1-B
D_KM vs D
differential genes (p > 0.01 & q < 0.05) with log2FC > 1
GO enrichment data table
GO type	GO term	Enrichment	p-value	Subset ratio	Description
MF	GO:0003824	1.89	1.04e-37	0.68	catalytic activity
MF	GO:0005488	1.19	1.04e-13	0.55	binding
MF	GO:0016491	2.6	3.52e-13	0.21	oxidoreductase activity
MF	GO:0016740	1.82	5.62e-08	0.22	transferase activity
MF	GO:0004497	3.33	3.42e-06	0.08	monooxygenase activity
MF	GO:0016758	3.06	5.5e-06	0.08	transferase activity, transferring hexosyl groups
MF	GO:0005506	2.73	2.1e-05	0.09	iron ion binding
MF	GO:0016757	2.83	3.17e-05	0.08	transferase activity, transferring glycosyl groups
MF	GO:0020037	2.86	8.42e-05	0.08	heme binding
MF	GO:0046906	2.81	0.000119	0.08	tetrapyrrole binding
MF	GO:0016787	1.47	0.000209	0.18	hydrolase activity
MF	GO:0048037	2.78	0.00048	0.07	cofactor binding
MF	GO:0009055	2.58	0.000552	0.08	electron carrier activity
MF	GO:0046914	1.53	0.0021	0.14	transition metal ion binding
MF	GO:0005215	1.95	0.0033	0.1	transporter activity
MF	GO:0043169	1.29	0.0043	0.17	cation binding
MF	GO:0043167	1.29	0.0044	0.17	ion binding
MF	GO:0046872	1.26	0.01	0.16	metal ion binding
MF	GO:0008194	3.27	0.04	0.03	UDP-glycosyltransferase activity
BP	GO:0008152	1.64	1.08e-26	0.63	metabolic process
BP	GO:0055114	2.58	2.55e-09	0.16	oxidation reduction
BP	GO:0042221	2.42	2.23e-08	0.16	response to chemical stimulus
BP	GO:0050896	1.84	3.59e-08	0.23	response to stimulus
BP	GO:0009987	1.03	1.62e-06	0.41	cellular process
BP	GO:0044238	1.12	8.23e-06	0.34	primary metabolic process
BP	GO:0009607	2.99	6.47e-05	0.08	response to biotic stimulus
BP	GO:0044237	1.09	0.000152	0.3	cellular metabolic process
BP	GO:0051707	3.01	0.000218	0.07	response to other organism
BP	GO:0006519	2.68	0.0016	0.07	cellular amino acid and derivative metabolic process
BP	GO:0019748	3.2	0.005	0.05	secondary metabolic process
BP	GO:0051179	1.65	0.01	0.12	localization
BP	GO:0009628	2.23	0.01	0.08	response to abiotic stimulus
BP	GO:0009070	5.69	0.01	0.02	serine family amino acid biosynthetic process
BP	GO:0044283	2.5	0.01	0.06	small molecule biosynthetic process
BP	GO:0009725	2.5	0.01	0.06	response to hormone stimulus
BP	GO:0006082	2.31	0.01	0.07	organic acid metabolic process
BP	GO:0019752	2.31	0.01	0.07	carboxylic acid metabolic process
BP	GO:0043436	2.31	0.01	0.07	oxoacid metabolic process
BP	GO:0043412	1.68	0.01	0.11	macromolecule modification
BP	GO:0042180	2.3	0.01	0.07	cellular ketone metabolic process
BP	GO:0010033	2.15	0.02	0.08	response to organic substance
BP	GO:0006810	1.59	0.02	0.12	transport
BP	GO:0051234	1.59	0.02	0.12	establishment of localization
BP	GO:0009737	3.24	0.02	0.04	response to abscisic acid stimulus
BP	GO:0044281	1.78	0.02	0.1	small molecule metabolic process
BP	GO:0009719	2.36	0.03	0.06	response to endogenous stimulus
BP	GO:0006520	2.78	0.03	0.05	cellular amino acid metabolic process
BP	GO:0006950	1.46	0.05	0.12	response to stress
BP	GO:0044106	2.67	0.05	0.05	cellular amine metabolic process
CC	GO:0005623	0.94	9.04e-05	0.34	cell
CC	GO:0044464	0.94	9.04e-05	0.34	cell part
CC	GO:0016020	1.22	0.001	0.19	membrane
CC	GO:0044444	1.25	0.01	0.14	cytoplasmic part
CC	GO:0005886	1.69	0.01	0.09	plasma membrane
CC	GO:0005773	2.54	0.01	0.05	vacuole
CC	GO:0005783	2.78	0.02	0.04	endoplasmic reticulum
CC	GO:0005737	1.13	0.02	0.15	cytoplasm
CC	GO:0043231	0.98	0.04	0.16	intracellular membrane-bounded organelle
CC	GO:0043227	0.97	0.05	0.16	membrane-bounded organelle
oxidoreductase activity
MT2G019370	Gibberellin 2-oxidase (AHRD V1 ***- Q4W8C4_PHAAN); contains Interpro domain(s) IPR005123 Oxoglutarate and iron-dependent oxygenase
MT2G031460	Reticuline oxidase (Fragment) (AHRD V1 *-*- Q42097_ARATH); contains Interpro domain(s) IPR006094 FAD linked oxidase, N-terminal
MT3G064900	Uncharacterized oxidoreductase At4g09670 (AHRD V1 ***- Q9SZ83); contains Interpro domain(s) IPR016040 NAD(P)-binding domain
MT3G083130	NAD(P)H-dependent 6'-deoxychalcone synthase (AHRD V1 ***- P26690); contains Interpro domain(s) IPR020471 Aldo/keto reductase subgroup
MT3G099460	Alcohol dehydrogenase-like 1 (AHRD V1 **** Q9SK86); contains Interpro domain(s) IPR002085 Alcohol dehydrogenase superfamily, zinc-containing
MT4G014540	Ferritin-3, chloroplastic (AHRD V1 ***- O65100); contains Interpro domain(s) IPR001519 Ferritin, N-terminal
MT4G021450	Alcohol dehydrogenase (AHRD V1 ***- Q3ZCJ2); contains Interpro domain(s) IPR020471 Aldo/keto reductase subgroup
MT5G055680	Protein SRG1 (AHRD V1 ***- Q39224); contains Interpro domain(s) IPR005123 Oxoglutarate and iron-dependent oxygenase
MT6G023910	Short-chain alcohol dehydrogenase (AHRD V1 ***- Q9SQJ3_PEA); contains Interpro domain(s) IPR002347 Glucose/ribitol dehydrogenase
MT6G088500	Unknown Protein (AHRD V1); contains Interpro domain(s) IPR002347 Glucose/ribitol dehydrogenase
MT7G021850	Auxin-induced protein PCNT115 (AHRD V1 **-- P40691); contains Interpro domain(s) IPR001395 Aldo/keto reductase
MT8G041620	1-aminocyclopropane-1-carboxylate oxidase homolog 1 (AHRD V1 ***- Q84MB3); contains Interpro domain(s) IPR005123 Oxoglutarate and iron-dependent oxygenase
MT5G013260	Zeaxanthin epoxidase, chloroplastic (AHRD V1 *--- Q40412); contains Interpro domain(s) IPR002938 Monooxygenase, FAD-binding
MT7G075540	Cytochrome P450 (AHRD V1 ***- B9GPJ0_POPTR); contains Interpro domain(s) IPR002401 Cytochrome P450, E-class, group I
MT5G007460	Cytochrome P450 monooxygenase (Fragment) (AHRD V1 **** Q9SML3_CICAR); contains Interpro domain(s) IPR002401 Cytochrome P450, E-class, group I
MT0G09090	Cytochrome P450 monooxygenase CYP704G7 (AHRD V1 **** Q2MJ01_MEDTR); contains Interpro domain(s) IPR002401 Cytochrome P450, E-class, group I
MT4G005880	Phosphoglycerate dehydrogenase (AHRD V1 **** D2D316_GOSHI); contains Interpro domain(s) IPR015508 D-3-phosphogylcerate Dehydrogenase
MT0G16880	Cytochrome P450 monooxygenase CYP704G7 (AHRD V1 **** Q2MJ01_MEDTR); contains Interpro domain(s) IPR002401 Cytochrome P450, E-class, group I
MT8G035760	Cytochrome P450 monooxygenase CYP704G7 (AHRD V1 **** Q2MJ01_MEDTR); contains Interpro domain(s) IPR002401 Cytochrome P450, E-class, group I
MT1G066380	Peroxidase 21 (Fragment) (AHRD V1 **** C7E9R5_BRACM); contains Interpro domain(s) IPR000823 Plant peroxidase
MT3G033000	Polyamine oxidase (AHRD V1 **** Q4H439_TOBAC); contains Interpro domain(s) IPR002937 Amine oxidase
MT3G116840	Isoflavone reductase-like protein 6 (AHRD V1 ***- Q3KN67_VITVI); contains Interpro domain(s) IPR016040 NAD(P)-binding domain
MT5G094550	Cytochrome P450 (AHRD V1 *-*- B9GJY3_POPTR); contains Interpro domain(s) IPR002401 Cytochrome P450, E-class, group I
MT2G013010	Polyphenol oxidase (AHRD V1 ***- Q7Y249_MEDSA); contains Interpro domain(s) IPR002227 Tyrosinase IPR016213 Polyphenol oxidase, plant
MT5G083530	Arogenate dehydrogenase 1, chloroplastic (AHRD V1 ***- Q944B6); contains Interpro domain(s) IPR016040 NAD(P)-binding domain
MT5G016440	Cytochrome P450 81D1 (AHRD V1 ***- Q9FG65); contains Interpro domain(s) IPR002401 Cytochrome P450, E-class, group I
MT3G025230	Flavonoid 3'-hydroxylase (AHRD V1 ***- Q8W3Y5_SOYBN); contains Interpro domain(s) IPR002401 Cytochrome P450, E-class, group I
MT6G042540	Cytochrome P450 (AHRD V1 ***- B9MVH7_POPTR); contains Interpro domain(s) IPR002401 Cytochrome P450, E-class, group I
MT8G042060	Cytochrome P450 monooxygenase CYP72A65 (AHRD V1 ***- Q2MJ17_MEDTR); contains Interpro domain(s) IPR002401 Cytochrome P450, E-class, group I
MT5G090910	Glutathione S-transferase GST 24 (AHRD V1 **** Q9FQD4_SOYBN); contains Interpro domain(s) IPR004046 Glutathione S-transferase, C-terminal
transferase activity
MT2G019370	Gibberellin 2-oxidase (AHRD V1 ***- Q4W8C4_PHAAN); contains Interpro domain(s) IPR005123 Oxoglutarate and iron-dependent oxygenase
MT2G031460	Reticuline oxidase (Fragment) (AHRD V1 *-*- Q42097_ARATH); contains Interpro domain(s) IPR006094 FAD linked oxidase, N-terminal
MT3G064900	Uncharacterized oxidoreductase At4g09670 (AHRD V1 ***- Q9SZ83); contains Interpro domain(s) IPR016040 NAD(P)-binding domain
MT3G083130	NAD(P)H-dependent 6'-deoxychalcone synthase (AHRD V1 ***- P26690); contains Interpro domain(s) IPR020471 Aldo/keto reductase subgroup
MT3G099460	Alcohol dehydrogenase-like 1 (AHRD V1 **** Q9SK86); contains Interpro domain(s) IPR002085 Alcohol dehydrogenase superfamily, zinc-containing
MT4G014540	Ferritin-3, chloroplastic (AHRD V1 ***- O65100); contains Interpro domain(s) IPR001519 Ferritin, N-terminal
MT4G021450	Alcohol dehydrogenase (AHRD V1 ***- Q3ZCJ2); contains Interpro domain(s) IPR020471 Aldo/keto reductase subgroup
MT5G055680	Protein SRG1 (AHRD V1 ***- Q39224); contains Interpro domain(s) IPR005123 Oxoglutarate and iron-dependent oxygenase
MT6G023910	Short-chain alcohol dehydrogenase (AHRD V1 ***- Q9SQJ3_PEA); contains Interpro domain(s) IPR002347 Glucose/ribitol dehydrogenase
MT6G088500	Unknown Protein (AHRD V1); contains Interpro domain(s) IPR002347 Glucose/ribitol dehydrogenase
MT7G021850	Auxin-induced protein PCNT115 (AHRD V1 **-- P40691); contains Interpro domain(s) IPR001395 Aldo/keto reductase
MT8G041620	1-aminocyclopropane-1-carboxylate oxidase homolog 1 (AHRD V1 ***- Q84MB3); contains Interpro domain(s) IPR005123 Oxoglutarate and iron-dependent oxygenase
MT5G013260	Zeaxanthin epoxidase, chloroplastic (AHRD V1 *--- Q40412); contains Interpro domain(s) IPR002938 Monooxygenase, FAD-binding
MT7G075540	Cytochrome P450 (AHRD V1 ***- B9GPJ0_POPTR); contains Interpro domain(s) IPR002401 Cytochrome P450, E-class, group I
MT5G007460	Cytochrome P450 monooxygenase (Fragment) (AHRD V1 **** Q9SML3_CICAR); contains Interpro domain(s) IPR002401 Cytochrome P450, E-class, group I
MT0G09090	Cytochrome P450 monooxygenase CYP704G7 (AHRD V1 **** Q2MJ01_MEDTR); contains Interpro domain(s) IPR002401 Cytochrome P450, E-class, group I
MT4G005880	Phosphoglycerate dehydrogenase (AHRD V1 **** D2D316_GOSHI); contains Interpro domain(s) IPR015508 D-3-phosphogylcerate Dehydrogenase
MT0G16880	Cytochrome P450 monooxygenase CYP704G7 (AHRD V1 **** Q2MJ01_MEDTR); contains Interpro domain(s) IPR002401 Cytochrome P450, E-class, group I
MT8G035760	Cytochrome P450 monooxygenase CYP704G7 (AHRD V1 **** Q2MJ01_MEDTR); contains Interpro domain(s) IPR002401 Cytochrome P450, E-class, group I
MT1G066380	Peroxidase 21 (Fragment) (AHRD V1 **** C7E9R5_BRACM); contains Interpro domain(s) IPR000823 Plant peroxidase
MT3G033000	Polyamine oxidase (AHRD V1 **** Q4H439_TOBAC); contains Interpro domain(s) IPR002937 Amine oxidase
MT3G116840	Isoflavone reductase-like protein 6 (AHRD V1 ***- Q3KN67_VITVI); contains Interpro domain(s) IPR016040 NAD(P)-binding domain
MT5G094550	Cytochrome P450 (AHRD V1 *-*- B9GJY3_POPTR); contains Interpro domain(s) IPR002401 Cytochrome P450, E-class, group I
MT2G013010	Polyphenol oxidase (AHRD V1 ***- Q7Y249_MEDSA); contains Interpro domain(s) IPR002227 Tyrosinase IPR016213 Polyphenol oxidase, plant
MT5G083530	Arogenate dehydrogenase 1, chloroplastic (AHRD V1 ***- Q944B6); contains Interpro domain(s) IPR016040 NAD(P)-binding domain
MT5G016440	Cytochrome P450 81D1 (AHRD V1 ***- Q9FG65); contains Interpro domain(s) IPR002401 Cytochrome P450, E-class, group I
MT3G025230	Flavonoid 3'-hydroxylase (AHRD V1 ***- Q8W3Y5_SOYBN); contains Interpro domain(s) IPR002401 Cytochrome P450, E-class, group I
MT6G042540	Cytochrome P450 (AHRD V1 ***- B9MVH7_POPTR); contains Interpro domain(s) IPR002401 Cytochrome P450, E-class, group I
MT8G042060	Cytochrome P450 monooxygenase CYP72A65 (AHRD V1 ***- Q2MJ17_MEDTR); contains Interpro domain(s) IPR002401 Cytochrome P450, E-class, group I
MT5G090910	Glutathione S-transferase GST 24 (AHRD V1 **** Q9FQD4_SOYBN); contains Interpro domain(s) IPR004046 Glutathione S-transferase, C-terminal
transferase activity, transferring hexosyl groups
MT2G083420	Anthocyanidin 3-O-glucosyltransferase (AHRD V1 ***- Q43716); contains Interpro domain(s) IPR002213 UDP-glucuronosyl/UDP-glucosyltransferase
MT3G049970	Limonoid UDP-glucosyltransferase (AHRD V1 **** Q9MB73); contains Interpro domain(s) IPR002213 UDP-glucuronosyl/UDP-glucosyltransferase
MT5G035580	N-hydroxythioamide S-beta-glucosyltransferase (AHRD V1 **** O48676); contains Interpro domain(s) IPR002213 UDP-glucuronosyl/UDP-glucosyltransferase
MT5G082110	Exostosin-2 (AHRD V1 ***- P70428); contains Interpro domain(s) IPR015338 EXTL2, alpha-1,4-N-acetylhexosaminyltransferase
MT5G090670	Anthocyanidin 3-O-glucosyltransferase 6 (Fragment) (AHRD V1 **** Q40288); contains Interpro domain(s) IPR002213 UDP-glucuronosyl/UDP-glucosyltransferase
MT5G090700	Glucosyltransferase (Fragment) (AHRD V1 *-** A1Y299_9ERIC); contains Interpro domain(s) IPR002213 UDP-glucuronosyl/UDP-glucosyltransferase
MT6G014050	Cytokinin-O-glucosyltransferase 2 (AHRD V1 **-* Q9SK82); contains Interpro domain(s) IPR002213 UDP-glucuronosyl/UDP-glucosyltransferase
MT7G013240	UDP-glucosyltransferase HRA25 (AHRD V1 ***- Q9FUJ6_PHAVU); contains Interpro domain(s) IPR002213 UDP-glucuronosyl/UDP-glucosyltransferase
MT7G046720	Beta-galactosidase (AHRD V1 *-*- B2NAF2_ECOLX); contains Interpro domain(s) IPR002213 UDP-glucuronosyl/UDP-glucosyltransferase
MT7G102520	Glucosyltransferase (AHRD V1 **** Q589Y3_TOBAC); contains Interpro domain(s) IPR002213 UDP-glucuronosyl/UDP-glucosyltransferase
MT7G102560	Glucosyltransferase-14 (AHRD V1 **** Q8S995_PHAAN); contains Interpro domain(s) IPR002213 UDP-glucuronosyl/UDP-glucosyltransferase
MT8G008990	UDP-glycosyltransferase (AHRD V1 ***- B9U3W6_MEDTR); contains Interpro domain(s) IPR002213 UDP-glucuronosyl/UDP-glucosyltransferase
transferase activity, transferring glycosyl groups
MT5G090700	Glucosyltransferase (Fragment) (AHRD V1 *-** A1Y299_9ERIC); contains Interpro domain(s) IPR002213 UDP-glucuronosyl/UDP-glucosyltransferase
MT5G035580	N-hydroxythioamide S-beta-glucosyltransferase (AHRD V1 **** O48676); contains Interpro domain(s) IPR002213 UDP-glucuronosyl/UDP-glucosyltransferase
MT7G046720	Beta-galactosidase (AHRD V1 *-*- B2NAF2_ECOLX); contains Interpro domain(s) IPR002213 UDP-glucuronosyl/UDP-glucosyltransferase
MT3G049970	Limonoid UDP-glucosyltransferase (AHRD V1 **** Q9MB73); contains Interpro domain(s) IPR002213 UDP-glucuronosyl/UDP-glucosyltransferase
MT7G102560	Glucosyltransferase-14 (AHRD V1 **** Q8S995_PHAAN); contains Interpro domain(s) IPR002213 UDP-glucuronosyl/UDP-glucosyltransferase
MT2G083420	Anthocyanidin 3-O-glucosyltransferase (AHRD V1 ***- Q43716); contains Interpro domain(s) IPR002213 UDP-glucuronosyl/UDP-glucosyltransferase
MT8G008990	UDP-glycosyltransferase (AHRD V1 ***- B9U3W6_MEDTR); contains Interpro domain(s) IPR002213 UDP-glucuronosyl/UDP-glucosyltransferase
MT6G014050	Cytokinin-O-glucosyltransferase 2 (AHRD V1 **-* Q9SK82); contains Interpro domain(s) IPR002213 UDP-glucuronosyl/UDP-glucosyltransferase
MT5G082110	Exostosin-2 (AHRD V1 ***- P70428); contains Interpro domain(s) IPR015338 EXTL2, alpha-1,4-N-acetylhexosaminyltransferase
MT7G102520	Glucosyltransferase (AHRD V1 **** Q589Y3_TOBAC); contains Interpro domain(s) IPR002213 UDP-glucuronosyl/UDP-glucosyltransferase
MT7G013240	UDP-glucosyltransferase HRA25 (AHRD V1 ***- Q9FUJ6_PHAVU); contains Interpro domain(s) IPR002213 UDP-glucuronosyl/UDP-glucosyltransferase
MT5G090670	Anthocyanidin 3-O-glucosyltransferase 6 (Fragment) (AHRD V1 **** Q40288); contains Interpro domain(s) IPR002213 UDP-glucuronosyl/UDP-glucosyltransferase
cellular amino acid and derivative metabolic process
MT7G022310	Sphingosine-1-phosphate lyase (AHRD V1 **** Q549V9_ARATH); contains Interpro domain(s) IPR002129 Pyridoxal phosphate-dependent decarboxylase
MT5G040940	Ribonuclease T2 (AHRD V1 ***- Q9ZQX1_CICAR); contains Interpro domain(s) IPR001568 Ribonuclease T2
MT2G075780	Gamma-glutamyl hydrolase (AHRD V1 ***- O65355); contains Interpro domain(s) IPR015527 Peptidase C26, gamma-glutamyl hydrolase
MT4G005880	Phosphoglycerate dehydrogenase (AHRD V1 **** D2D316_GOSHI); contains Interpro domain(s) IPR015508 D-3-phosphogylcerate Dehydrogenase
MT4G131800	Glucose-6-phosphate/phosphate translocator (AHRD V1 *-*- Q0WW77_ARATH); contains Interpro domain(s) IPR001360 Glycoside hydrolase, family 1
MT1G081630	Cysteine synthase (AHRD V1 **** C6TJE5_SOYBN); contains Interpro domain(s) IPR005859 Cysteine synthase A
MT5G083530	Arogenate dehydrogenase 1, chloroplastic (AHRD V1 ***- Q944B6); contains Interpro domain(s) IPR016040 NAD(P)-binding domain
MT3G025230	Flavonoid 3'-hydroxylase (AHRD V1 ***- Q8W3Y5_SOYBN); contains Interpro domain(s) IPR002401 Cytochrome P450, E-class, group I
MT1G039010	Aminoacylase-1 (AHRD V1 **** Q55DP8); contains Interpro domain(s) IPR010159 N-acyl-L-amino-acid amidohydrolase
MT7G078070	Cysteine synthase (AHRD V1 **** A5YT86_SOYBN); contains Interpro domain(s) IPR005859 Cysteine synthase A
secondary metabolic process
MT5G040940	Ribonuclease T2 (AHRD V1 ***- Q9ZQX1_CICAR); contains Interpro domain(s) IPR001568 Ribonuclease T2
MT5G035580	N-hydroxythioamide S-beta-glucosyltransferase (AHRD V1 **** O48676); contains Interpro domain(s) IPR002213 UDP-glucuronosyl/UDP-glucosyltransferase
MT4G131800	Glucose-6-phosphate/phosphate translocator (AHRD V1 *-*- Q0WW77_ARATH); contains Interpro domain(s) IPR001360 Glycoside hydrolase, family 1
MT3G025230	Flavonoid 3'-hydroxylase (AHRD V1 ***- Q8W3Y5_SOYBN); contains Interpro domain(s) IPR002401 Cytochrome P450, E-class, group I
MT2G019370	Gibberellin 2-oxidase (AHRD V1 ***- Q4W8C4_PHAAN); contains Interpro domain(s) IPR005123 Oxoglutarate and iron-dependent oxygenase
MT7G065590	Glutathione S-transferase GST 7 (AHRD V1 **** Q9FQF1_SOYBN); contains Interpro domain(s) IPR004046 Glutathione S-transferase, C-terminal
MT5G090910	Glutathione S-transferase GST 24 (AHRD V1 **** Q9FQD4_SOYBN); contains Interpro domain(s) IPR004046 Glutathione S-transferase, C-terminal

## Sheet: gene_list_FC<-1-C
differential genes (p > 0.01 & q < 0.05) with log2FC < -1
ID	Description	loGFC_DKMvsD	PValue_DKMvsD	adjPVal_DKMvsD	Qvalue_DKMvsD	loGFC_SKMvsS	PValue_SKMvsS	adjPVal_SKMvsS	Qvalue_SKMvsS
MT1G074950	Sieve element-occludinG protein 3 (AHRD V1 ***- B5THF7_MT)	-4.896	2.96642e-05	0.0169324	0.0109387	-1.69672	2.52863e-05	0.0278829	0.0187974
MT5G013530	Protein TIFY 7 (AHRD V1 ***- Q8W4J8) contains Interpro domain(s) IPR018467 CCT domain-like	-4.67378	5.00469e-05	0.020496	0.0132408
MT8G019020	Unknown Protein (AHRD V1)	-4.33865	0.00163734	0.0643378	0.0415636
MT3G026620	Beta-Glucosidase 12 (AHRD V1 ***- Q7XKV4) contains Interpro domain(s) IPR001360 Glycoside hydrolase family 1	-4.27666	6.11182e-06	0.00898591	0.00580509
MT3G099490	Unknown Protein (AHRD V1)	-4.24484	4.98301e-05	0.020496	0.0132408
MT3G016080	Unknown Protein (AHRD V1)	-4.23894	0.000143488	0.031156	0.0201274
MT5G091050	3-hydroxy-3-methylGlutaryl coenzyme A reductase 4 (AHRD V1 ***- A9YVC4_MT) contains Interpro domain(s) IPR004554 HydroxymethylGlutaryl-CoA reductase class I catalytic	-4.07395	6.7372e-05	0.0225436	0.0145637
MT8G079330	Unknown Protein (AHRD V1)	-3.8506	0.000937608	0.0525715	0.0339623
MT5G064340	Unknown Protein (AHRD V1) contains Interpro domain(s) IPR006766 Phosphate-induced protein 1 conserved reGion	-3.71405	1.33785e-06	0.00532514	0.00344015
MT4G086190	Ethylene responsive transcription factor 2a (AHRD V1 *-*- C0J9I7_9ROSA) contains Interpro domain(s) IPR001471 PathoGenesis-related transcriptional factor and ERF DNA-bindinG	-3.66925	2.59844e-05	0.0169324	0.0109387
MT4G128580	XyloGlucan endotransGlucosylase/hydrolase 8 (AHRD V1 **** C0IRI1_MALDO) contains Interpro domain(s) IPR016455 XyloGlucan endotransGlucosylase/hydrolase	-3.55187	0.000196463	0.031156	0.0201274
MT1G063960	Disease resistance-like protein (FraGment) (AHRD V1 *-*- Q9M5W2_SOYBN) contains Interpro domain(s) IPR002182 NB-ARC	-3.46672	0.000229704	0.031156	0.0201274
MT8G072260	Abscisic acid 8prime-hydroxylase (AHRD V1 **** Q0H212_PHAVU) contains Interpro domain(s) IPR002401 Cytochrome P450 E-class Group I	-3.45578	0.000140928	0.031156	0.0201274
MT4G128590	XyloGlucan endotransGlucosylase/hydrolase 8 (AHRD V1 **** C0IRI1_MALDO) contains Interpro domain(s) IPR016455 XyloGlucan endotransGlucosylase/hydrolase	-3.44036	0.000507982	0.0394816	0.025506
MT3G101290	Myb transcription factor (FraGment) (AHRD V1 *-*- Q8LSX7_9CONI) contains Interpro domain(s) IPR015495 Myb transcription factor	-3.34585	1.48503e-07	0.00262004	0.0016926
MT7G099850	Retinol dehydroGenase 12 (AHRD V1 **-* Q8BYK4) contains Interpro domain(s) IPR002347 Glucose/ribitol dehydroGenase	-3.22391	0.00156386	0.0631376	0.0407882
MT7G093100	HAT family dimerisation domain containinG protein (AHRD V1 *-*- Q7XD60_ORYSJ) contains Interpro domain(s) IPR003656 Zinc finGer BED-type predicted	-3.19047	0.000192793	0.031156	0.0201274	1.76044	0.000118587	0.0581176	0.0391804
MT1G018640	Snakin-1 (AHRD V1 ***- Q948Z4) contains Interpro domain(s) IPR003854 Gibberellin reGulated protein	-3.11084	0.000118698	0.0294956	0.0190548
MT7G077210	Bowman-Birk type proteinase inhibitor (AHRD V1 *-*- P80321) contains Interpro domain(s) IPR000877 Proteinase inhibitor I12 Bowman-Birk	-3.08756	5.3489e-05	0.0209713	0.0135479
MT4G113710	Avr9/Cf-9 rapidly elicited protein 11 (FraGment) (AHRD V1 ***- Q5MJX3_TOBAC) contains Interpro domain(s) IPR002290 Serine/threonine protein kinase	-3.08334	0.000346467	0.0351306	0.0226951
MT8G045670	MLP-like protein 34 (AHRD V1 ***- Q9SSK7) contains Interpro domain(s) IPR000916 Bet v I allerGen	-3.04007	0.00013143	0.031156	0.0201274
MT8G067280	Transcription factor MYC2 (AHRD V1 **** Q39204) contains Interpro domain(s) IPR011598 Helix-loop-helix DNA-bindinG	-2.99773	0.000254416	0.031156	0.0201274
MT3G070880	Zinc finGer CCCH domain-containinG protein 29 (AHRD V1 ***- Q9XEE6) contains Interpro domain(s) IPR000571 Zinc finGer CCCH-type	-2.99675	0.000478704	0.0385021	0.0248732
MT8G041770	Uncharacterized acetyltransferase At3G50280 (AHRD V1 ***- Q9SND9) contains Interpro domain(s) IPR003480 Transferase	-2.94302	0.000249701	0.031156	0.0201274
MT5G013520	Protein TIFY 10A (AHRD V1 ***- Q9LMA8) contains Interpro domain(s) IPR018467 CCT domain-like	-2.92509	0.000309995	0.0335536	0.0216764
MT8G044140	Anthocyanidin 3-O-Glucosyltransferase (AHRD V1 *-** Q43641) contains Interpro domain(s) IPR002213 UDP-Glucuronosyl/UDP-Glucosyltransferase	-2.84619	0.000585937	0.0427177	0.0275966
MT5G010930	Dehydration-responsive element-bindinG protein 1F (AHRD V1 **** Q9LN86) contains Interpro domain(s) IPR001471 PathoGenesis-related transcriptional factor and ERF DNA-bindinG	-2.79197	0.000542868	0.0409309	0.0264422
MT5G064360	Unknown Protein (AHRD V1) contains Interpro domain(s) IPR006766 Phosphate-induced protein 1 conserved reGion	-2.74928	0.000381204	0.035861	0.023167
MT1G101600	Dehydration-responsive element bindinG protein 7 (AHRD V1 ***- A5JNJ6_SOYBN) contains Interpro domain(s) IPR001471 PathoGenesis-related transcriptional factor and ERF DNA-bindinG	-2.71399	3.4988e-05	0.0180556	0.0116643
MT4G072620	Auxin-induced SAUR 1 (FraGment) (AHRD V1 *-*- Q8VZX8_ANTMA) contains Interpro domain(s) IPR003676 Auxin responsive SAUR protein	-2.70496	3.15044e-05	0.0169324	0.0109387
MT4G125010	Unknown Protein (AHRD V1) contains Interpro domain(s) IPR012876 Protein of unknown function DUF1677 plant	-2.67726	0.00139176	0.0604111	0.0390269
MT4G086160	Ethylene-responsive transcription factor 1 (AHRD V1 *-*- Q6K7E6) contains Interpro domain(s) IPR001471 PathoGenesis-related transcriptional factor and ERF DNA-bindinG	-2.5575	0.000912905	0.0520451	0.0336223
MT6G074650	Disease resistance-like protein (FraGment) (AHRD V1 *-*- Q9M5W2_SOYBN) contains Interpro domain(s) IPR002182 NB-ARC	-2.55329	2.14808e-05	0.0169324	0.0109387
MT7G071120	WRKY transcription factor 2 (FraGment) (AHRD V1 *-** C5H9Y9_BRANA) contains Interpro domain(s) IPR003657 DNA-bindinG WRKY	-2.54755	4.35909e-05	0.0197199	0.0127395
MT2G040130	R111 (AHRD V1 ***- D2CFI1_COFAR)	-2.53399	0.000170467	0.031156	0.0201274
MT6G090460	Unknown Protein (AHRD V1)	-2.52967	0.00017182	0.031156	0.0201274
MT1G031580	Kinase R-like protein (FraGment) (AHRD V1 *-*- Q8W1F1_AEGTA) contains Interpro domain(s) IPR002290 Serine/threonine protein kinase	-2.48903	0.000892515	0.0518539	0.0334987
MT3G069570	Unknown Protein (AHRD V1)	-2.48647	0.00108075	0.0554295	0.0358086
MT7G086320	Unknown Protein (AHRD V1)	-2.39794	0.000904849	0.0520008	0.0335936
MT2G036780	Taxadien-5-alpha-ol O-acetyltransferase (AHRD V1 *--- Q9M6F0) contains Interpro domain(s) IPR003480 Transferase	-2.38496	7.86112e-06	0.00990669	0.00639994
MT4G082590	Unknown Protein (AHRD V1) contains Interpro domain(s) IPR005134 Uncharacterised protein family UPF0114	-2.36342	0.000598694	0.0429381	0.0277389
MT5G023980	Protein kinase APK1B chloroplastic (AHRD V1 ***- P46573) contains Interpro domain(s) IPR002290 Serine/threonine protein kinase	-2.32879	7.5417e-05	0.0229411	0.0148204
MT6G059680	Kunitz-type trypsin inhibitor-like 2 protein (AHRD V1 **** O82711) contains Interpro domain(s) IPR002160 Proteinase inhibitor I3 Kunitz leGume	-2.28053	6.82516e-05	0.0225436	0.0145637
MT6G059730	Kunitz-type trypsin inhibitor-like 2 protein (AHRD V1 **** O82711) contains Interpro domain(s) IPR002160 Proteinase inhibitor I3 Kunitz leGume	-2.27059	3.01656e-05	0.0169324	0.0109387
MT6G008140	Resistance protein (FraGment) (AHRD V1 *-*- A3F244_PHAVU) contains Interpro domain(s) IPR000157 Toll-Interleukin receptor	-2.25563	0.00114174	0.0562263	0.0363234
MT6G074470	Resistance-Gene protein (FraGment) (AHRD V1 *-*- Q94L22_VIGUN) contains Interpro domain(s) IPR000157 Toll-Interleukin receptor	-2.20978	0.00215684	0.0699066	0.0451612
MT3G052120	Linalool synthase chloroplastic (AHRD V1 **** Q84UV0) contains Interpro domain(s) IPR005630 Terpene synthase metal-bindinG domain	-2.17835	0.000579848	0.0424492	0.0274231
MT8G105140	Nudix hydrolase 18 mitochondrial (AHRD V1 ***- Q9LQU5) contains Interpro domain(s) IPR000086 NUDIX hydrolase domain	-2.11017	0.000865924	0.0513879	0.0331977
MT2G081580	Centrin-2 (AHRD V1 ***- Q9R1K9) contains Interpro domain(s) IPR018247 EF-HAND 1 IPR018249 EF-HAND 2	-2.10869	0.00191914	0.0675838	0.0436606
MT1G099810	Unknown Protein (AHRD V1) contains Interpro domain(s) IPR006121 Heavy metal transport/detoxification protein	-2.08943	0.000196408	0.031156	0.0201274
MT6G042310	Anthocyanidin 3-O-Glucosyltransferase (AHRD V1 ***- Q43716) contains Interpro domain(s) IPR002213 UDP-Glucuronosyl/UDP-Glucosyltransferase	-2.07849	0.000194543	0.031156	0.0201274
MT5G025610	Abscisic acid 8prime-hydroxylase (AHRD V1 **** Q0H212_PHAVU) contains Interpro domain(s) IPR002401 Cytochrome P450 E-class Group I	-2.03694	0.000712872	0.0474113	0.0306287
MT1G099800	Unknown Protein (AHRD V1) contains Interpro domain(s) IPR006121 Heavy metal transport/detoxification protein	-2.01642	0.00255135	0.0736154	0.0475571
MT2G039910	Heavy metal-induced protein 6A (AHRD V1 *-*- Q6H3E1_PEA)	-2.01427	0.00177976	0.0668092	0.0431602
MT7G093850	Disease resistance response protein 206 (AHRD V1 ***- P13240) contains Interpro domain(s) IPR004265 Plant disease resistance response protein	-2.01227	0.000195902	0.031156	0.0201274
MT3G106580	Protease inhibitor (AHRD V1 *-*- Q8RVX2_SESRO) contains Interpro domain(s) IPR011065 Kunitz inhibitor ST1-like	-2.0121	3.59149e-05	0.0180556	0.0116643
MT4G086220	Ethylene responsive transcription factor 2b (AHRD V1 *-*- C0J9I6_9ROSA) contains Interpro domain(s) IPR001471 PathoGenesis-related transcriptional factor and ERF DNA-bindinG	-2.00795	1.71522e-05	0.016812	0.0108609
MT4G100380	Ethylene-responsive transcription factor 1A (AHRD V1 **** A9P6A4_MT) contains Interpro domain(s) IPR001471 PathoGenesis-related transcriptional factor and ERF DNA-bindinG	-2.00196	0.000243512	0.031156	0.0201274
MT3G009760	FAD-linked oxidoreductase 1 (AHRD V1 ***- Q2PMD5_SOYBN) contains Interpro domain(s) IPR006094 FAD linked oxidase N-terminal	-2.00174	4.77259e-05	0.020496	0.0132408
MT4G106860	Gonadotropin beta chain (AHRD V1 **-- B4UWC2_ARAHY) contains Interpro domain(s) IPR003854 Gibberellin reGulated protein	-1.98231	0.000170047	0.031156	0.0201274
MT4G073040	Farnesylated protein (ATFP6) (AHRD V1 ***- Q9SZN7_ARATH) contains Interpro domain(s) IPR006121 Heavy metal transport/detoxification protein	-1.9725	0.000270391	0.0311686	0.0201356
MT6G072540	Resistance protein (FraGment) (AHRD V1 *-*- A3F244_PHAVU) contains Interpro domain(s) IPR002182 NB-ARC	-1.96218	0.00274704	0.0761928	0.0492222
MT1G108640	Unknown Protein (AHRD V1)	-1.95594	0.00122813	0.0575031	0.0371482
MT7G101130	Unknown Protein (AHRD V1)	-1.95141	3.18742e-06	0.00624841	0.00403661
MT6G071430	Disease resistance-like protein (FraGment) (AHRD V1 *-*- Q9M5W2_SOYBN) contains Interpro domain(s) IPR002182 NB-ARC	-1.94792	0.000131196	0.031156	0.0201274
MT4G069680	BURP domain-containinG protein 3 (AHRD V1 ***- Q942D4) contains Interpro domain(s) IPR004873 BURP	-1.94317	0.00018054	0.031156	0.0201274
MT4G072730	Auxin-induced protein-like (AHRD V1 ***- Q9FK62_ARATH) contains Interpro domain(s) IPR003676 Auxin responsive SAUR protein	-1.93467	6.33682e-05	0.0219217	0.0141619
MT3G064350	Unknown Protein (AHRD V1)	-1.93269	0.00191869	0.0675838	0.0436606
MT2G036490	Probably inactive receptor-like protein kinase At2G46850 (AHRD V1 *-*- Q8S8N4) contains Interpro domain(s) IPR017442 Serine/threonine protein kinase-related	-1.92468	0.00197721	0.0681486	0.0440255
MT2G082090	GRAS family transcription factor (AHRD V1 **-- B9I7E1_POPTR) contains Interpro domain(s) IPR005202 GRAS transcription factor	-1.92343	0.00075837	0.0481292	0.0310925
MT6G078070	Kunitz-type trypsin inhibitor alpha chain (AHRD V1 **-* P32733) contains Interpro domain(s) IPR002160 Proteinase inhibitor I3 Kunitz leGume	-1.90374	9.35163e-05	0.0270477	0.0174734
MT7G092580	Unknown Protein (AHRD V1)	-1.88725	0.000193086	0.031156	0.0201274
AC233556_27	Ethylene-responsive transcription factor 5 (AHRD V1 **** Q40478) contains Interpro domain(s) IPR001471 PathoGenesis-related transcriptional factor and ERF DNA-bindinG MtChr9 start from 8367468 oriGin from	-1.88256	0.000790555	0.0492854	0.0318394
MT1G090290	Ethylene-responsive transcription factor 5 (AHRD V1 **** Q40478) contains Interpro domain(s) IPR001471 PathoGenesis-related transcriptional factor and ERF DNA-bindinG	-1.88256	0.000790555	0.0492854	0.0318394
MT7G075870	MADS-box transcription factor (FraGment) (AHRD V1 *-** C6F716_PSEMZ) contains Interpro domain(s) IPR002100 Transcription factor MADS-box	-1.88113	0.000755185	0.0481001	0.0310737
MT8G095910	Phi-1 protein (FraGment) (AHRD V1 ***- Q4LAX0_CAPCH) contains Interpro domain(s) IPR006766 Phosphate-induced protein 1 conserved reGion	-1.87874	0.0005884	0.0427207	0.0275985
MT7G099200	Unknown Protein (AHRD V1) contains Interpro domain(s) IPR008579 Protein of unknown function DUF861 cupin-3	-1.87478	0.00196736	0.0681486	0.0440255
MT4G054920	Cytochrome P450 94A1 (AHRD V1 ***- O81117) contains Interpro domain(s) IPR002401 Cytochrome P450 E-class Group I	-1.86099	0.000620891	0.0439935	0.0284208
MT2G086920	F-box family protein (AHRD V1 ***- B9MYU0_POPTR) contains Interpro domain(s) IPR001810 Cyclin-like F-box	-1.85868	0.00218681	0.0701471	0.0453165
MT4G072720	Auxin-induced protein-like (AHRD V1 ***- Q9T0J2_ARATH) contains Interpro domain(s) IPR003676 Auxin responsive SAUR protein	-1.85516	8.79527e-05	0.0260008	0.016797
MT1G026110	SyrinGolide-induced protein 14-1-1 (FraGment) (AHRD V1 *-*- Q06H38_ARAHY)	-1.84472	0.00134537	0.0597891	0.0386251
MT4G098130	Unknown Protein (AHRD V1) contains Interpro domain(s) IPR007573 Protein of unknown function DUF566	-1.8413	0.00185772	0.0672219	0.0434268
MT3G034030	Disease resistance response protein 206 (AHRD V1 ***- P13240) contains Interpro domain(s) IPR004265 Plant disease resistance response protein	-1.83224	0.000249564	0.031156	0.0201274
MT4G072470	Auxin-induced protein-like (AHRD V1 *-*- Q9T0J2_ARATH) contains Interpro domain(s) IPR003676 Auxin responsive SAUR protein	-1.82682	2.92775e-05	0.0169324	0.0109387
MT5G073620	Leucine zipper protein (AHRD V1 *-*- Q9FGH9_ARATH) contains Interpro domain(s) IPR004140 Exo70 exocyst complex subunit	-1.81755	0.00272488	0.0759251	0.0490493
MT1G101550	Ethylene-responsive transcription factor ERF026 (AHRD V1 ***- Q9CAN9) contains Interpro domain(s) IPR001471 PathoGenesis-related transcriptional factor and ERF DNA-bindinG	-1.81701	0.000399521	0.035861	0.023167
MT8G092580	Unknown Protein (AHRD V1)	-1.80857	0.0015161	0.0627902	0.0405638
MT3G007970	EuGenol synthase 1 (AHRD V1 ***- Q15GI4) contains Interpro domain(s) IPR016040 NAD(P)-bindinG domain	-1.78868	0.000117787	0.0294956	0.0190548
MT3G070860	Leucoanthocyanidin dioxyGenase (AHRD V1 **** P51091) contains Interpro domain(s) IPR005123 OxoGlutarate and iron-dependent oxyGenase	-1.78735	0.00010343	0.0286498	0.0185084	-1.53181	0.000104943	0.0544564	0.0367121
MT8G106140	Unknown Protein (AHRD V1) contains Interpro domain(s) IPR000167 Dehydrin	-1.78721	0.0010389	0.0540278	0.0349031
MT1G013760	WRKY transcription factor 76 (AHRD V1 **** Q20DP5_ORYSA) contains Interpro domain(s) IPR003657 DNA-bindinG WRKY	-1.78342	0.00179682	0.0670218	0.0432975
MT7G010710	(E E)-alpha-farnesene synthase (AHRD V1 **** Q84LB2_MALDO) contains Interpro domain(s) IPR005630 Terpene synthase metal-bindinG domain	-1.77669	0.000466456	0.0385021	0.0248732
MT3G028470	Unknown Protein (AHRD V1)	-1.76666	0.000744202	0.0481001	0.0310737
MT2G009450	Unknown Protein (AHRD V1)	-1.75981	0.000263117	0.031156	0.0201274
MT3G083570	Unknown Protein (AHRD V1)	-1.74655	2.21685e-05	0.0169324	0.0109387
MT5G078210	GDSL esterase/lipase At5G37690 (AHRD V1 ***- Q9FHQ1) contains Interpro domain(s) IPR001087 Lipase GDSL	-1.73888	0.000381138	0.035861	0.023167
MT2G089210	Centrin-2 (AHRD V1 *-*- Q2TBN3) contains Interpro domain(s) IPR011992 EF-Hand type	-1.73825	0.00117825	0.0566428	0.0365925
MT6G083900	Zinc finGer protein-like (AHRD V1 ***- Q5N7K2_ORYSJ) contains Interpro domain(s) IPR012312 Haemerythrin/HHE cation-bindinG motif	-1.73594	0.00162097	0.0641228	0.0414247
MT1G041520	Rpp4 candidate 2 (FraGment) (AHRD V1 ***- C0JJI4_SOYBN)	-1.7244	0.000154133	0.031156	0.0201274
MT8G072640	3-hydroxy-3-methylGlutaryl coenzyme A reductase 5 (AHRD V1 ***- A9YVC5_MT) contains Interpro domain(s) IPR004554 HydroxymethylGlutaryl-CoA reductase class I catalytic	-1.7176	0.000458575	0.0383443	0.0247712
MT1G086650	Unknown Protein (AHRD V1) contains Interpro domain(s) IPR002123 Phospholipid/Glycerol acyltransferase	-1.69012	0.00151097	0.0627425	0.040533
MT4G006570	GolGi SNARE 11 protein (AHRD V1 ***- Q9LMP7)	-1.68921	0.00201414	0.0683375	0.0441475
MT5G015590	Calcium-transportinG ATPase 2 plasma membrane-type (AHRD V1 **** O81108) contains Interpro domain(s) IPR006408 ATPase P-type calcium-transportinG PMCA-type	-1.66677	0.000469997	0.0385021	0.0248732
MT2G014380	Unknown Protein (AHRD V1)	-1.6634	2.14908e-05	0.0169324	0.0109387
MT3G032740	Unknown Protein (AHRD V1)	-1.6589	0.00209574	0.0692419	0.0447318
MT6G078780	NBS resistance protein-like protein (FraGment) (AHRD V1 *-*- Q66T58_GOSHI) contains Interpro domain(s) IPR000157 Toll-Interleukin receptor	-1.65073	0.000661445	0.0454081	0.0293346
MT3G083620	O-methyltransferase (FraGment) (AHRD V1 *-** Q94L18_BRANA) contains Interpro domain(s) IPR016461 O-methyltransferase COMT eukaryota	-1.6423	0.000270296	0.0311686	0.0201356
MT7G090630	Polyadenylate-bindinG protein-interactinG protein 2 (AHRD V1 *-*- Q94AR4)	-1.63533	0.000255401	0.031156	0.0201274
MT3G070920	Histone H4 (AHRD V1 ***- B6T0P4_MAIZE) contains Interpro domain(s) IPR001951 Histone H4	-1.63407	0.00053602	0.040588	0.0262207
MT1G072420	XyloGlucan-specific endoGlucanase inhibitor protein (AHRD V1 **-- B9VUU9_CAPAN) contains Interpro domain(s) IPR001461 Peptidase A1	-1.62956	0.000231815	0.031156	0.0201274
MT5G035980	WD repeat-containinG protein 5 homoloG (AHRD V1 *--- Q54KL5) contains Interpro domain(s) IPR020472 G-protein beta WD-40 repeat reGion	-1.61826	0.000118528	0.0294956	0.0190548
MT4G023810	Lectin (AHRD V1 ***- Q43563_MT) contains Interpro domain(s) IPR016363 L-type lectin plant	-1.61294	1.53654e-05	0.0159466	0.0103018
MT4G070430	Glucose-1-phosphate adenylyltransferase (AHRD V1 **** Q84UT2_PHAVU) contains Interpro domain(s) IPR011831 Glucose-1-phosphate adenylyltransferase	-1.5873	0.00135568	0.0600962	0.0388235
MT4G053140	Glucan endo-1 3-beta-Glucosidase 14 (AHRD V1 **** Q9ZQG9) contains Interpro domain(s) IPR013781 Glycoside hydrolase subGroup catalytic core	-1.58489	0.00233877	0.0721027	0.0465799
MT4G068220	Unknown Protein (AHRD V1)	-1.53368	0.000324839	0.0343182	0.0221703
MT3G088970	ArGininosuccinate synthase (AHRD V1 **** C6T9M0_SOYBN) contains Interpro domain(s) IPR001518 ArGininosuccinate synthase	-1.53166	0.00220015	0.0701471	0.0453165
MT1G072380	Basic 7S Globulin (AHRD V1 ***- P13917) contains Interpro domain(s) IPR001461 Peptidase A1	-1.53107	0.00149498	0.0623546	0.0402824
MT5G065580	Uncharacterized hydrolase C22A12.06c (AHRD V1 **** O13897)	-1.523	0.000222262	0.031156	0.0201274
MT2G037690	TMV resistance protein N (AHRD V1 ***- Q40392) contains Interpro domain(s) IPR000157 Toll-Interleukin receptor	-1.5185	0.00184016	0.0672219	0.0434268
MT4G077470	Ubiquitin carboxyl-terminal hydrolase (AHRD V1 ***- B9N564_POPTR) contains Interpro domain(s) IPR001394 Peptidase C19 ubiquitin carboxyl-terminal hydrolase 2	-1.5106	0.0011953	0.0569966	0.0368211
MT4G007060	WRKY transcription factor 18 (AHRD V1 **** Q9C5T4) contains Interpro domain(s) IPR003657 DNA-bindinG WRKY	-1.50972	0.000742955	0.0481001	0.0310737
AC225526_1	Resistance protein RGC2 (FraGment) (AHRD V1 *-*- Q6Y164_LACSA) MtChr9 start from 5026828 oriGin from: AC225526.13	-1.509	0.000104172	0.0286498	0.0185084
AC233112_1021	Os08G0476000 protein (FraGment) (AHRD V1 *-*- C7J5G3_ORYSJ) contains Interpro domain(s) IPR006869 Protein of unknown function DUF547 MtChr9 start from 7802854 oriGin from: AC233112.6	-1.48814	0.000191198	0.031156	0.0201274
MT8G079840	Os08G0476000 protein (FraGment) (AHRD V1 *-*- C7J5G3_ORYSJ) contains Interpro domain(s) IPR006869 Protein of unknown function DUF547	-1.48814	0.000191198	0.031156	0.0201274
MT8G012240	Unknown Protein (AHRD V1) contains Interpro domain(s) IPR006502 Protein of unknown function DUF506 plant	-1.48736	0.0014763	0.0618679	0.039968
MT5G064510	Unknown Protein (AHRD V1)	-1.47951	0.00182179	0.0672219	0.0434268
MT6G075030	Unknown Protein (AHRD V1)	-1.47845	0.00162496	0.0641368	0.0414337
MT8G091590	Unknown Protein (AHRD V1)	-1.4685	0.00187685	0.0672244	0.0434284
MT6G052370	Glucose-1-phosphate adenylyltransferase (AHRD V1 *-*- Q43816_PEA)	-1.46619	0.000595897	0.0429119	0.027722
MT2G099630	Unknown Protein (AHRD V1) contains Interpro domain(s) IPR014014 RNA helicase DEAD-box type Q motif	-1.45206	0.00137676	0.0602344	0.0389127
MT1G092870	Hippocampus abundant transcript-like protein 1 (AHRD V1 ***- Q8CIA9) contains Interpro domain(s) IPR011701 Major facilitator superfamily MFS-1	-1.44946	0.000195483	0.031156	0.0201274
MT5G076350	Ubiquitin 1 (AHRD V1 ***- Q966Q8_PHYPO) contains Interpro domain(s) IPR019956 Ubiquitin subGroup	-1.44631	0.000250715	0.031156	0.0201274
MT2G048360	Unknown Protein (AHRD V1) contains Interpro domain(s) IPR006867 Protein of unknown function DUF632	-1.44624	0.00102139	0.0538747	0.0348042
MT7G109420	Unknown Protein (AHRD V1)	-1.43863	0.00215896	0.0699066	0.0451612
MT3G084200	Auxin-induced protein-like (AHRD V1 *-*- Q9FJF6_ARATH) contains Interpro domain(s) IPR003676 Auxin responsive SAUR protein	-1.43241	0.00223423	0.0705161	0.0455549
MT2G098890	Calmodulin-like protein (AHRD V1 ***- Q6RZU7_MUSAC) contains Interpro domain(s) IPR011992 EF-Hand type	-1.43204	0.00161545	0.0640482	0.0413765
MT5G014520	BHLH transcription factor (AHRD V1 *-*- Q401N5_9LILI) contains Interpro domain(s) IPR011598 Helix-loop-helix DNA-bindinG	-1.43082	0.000379247	0.035861	0.023167
MT6G070920	Nudix hydrolase 4 (AHRD V1 ***- Q9LE73) contains Interpro domain(s) IPR000086 NUDIX hydrolase domain	-1.42008	0.00238059	0.0723548	0.0467428
MT8G045640	MLP-like protein 31 (AHRD V1 ***- Q941R6) contains Interpro domain(s) IPR000916 Bet v I allerGen	-1.41903	9.53591e-05	0.0271358	0.0175303
MT6G072480	Resistance protein (FraGment) (AHRD V1 *-*- A3F244_PHAVU) contains Interpro domain(s) IPR000157 Toll-Interleukin receptor	-1.41741	0.000361853	0.0355132	0.0229423
MT4G102220	Unknown Protein (AHRD V1) contains Interpro domain(s) IPR009902 Protein of unknown function DUF1442	-1.41704	0.00117731	0.0566428	0.0365925
MT8G052200	Serine/threonine kinase (FraGment) (AHRD V1 *-** A0SHM3_ORYRU) contains Interpro domain(s) IPR002290 Serine/threonine protein kinase	-1.37971	0.00261342	0.0741532	0.0479046
MT7G084990	Unknown Protein (AHRD V1)	-1.34895	0.00171925	0.0657976	0.0425067
MT5G095190	Unknown Protein (AHRD V1)	-1.34826	4.35426e-05	0.0197199	0.0127395
MT7G109320	Myb-like transcription factor (AHRD V1 *-** Q944N2_MAIZE) contains Interpro domain(s) IPR015495 Myb transcription factor	-1.326	0.000216402	0.031156	0.0201274
MT5G006460	Uncharacterized N-acetyltransferase p20 (AHRD V1 ***- P05332) contains Interpro domain(s) IPR000182 GCN5-related N-acetyltransferase	-1.32589	0.00141501	0.060537	0.0391082
MT4G023550	Unknown Protein (AHRD V1) contains Interpro domain(s) IPR010865 Protein of unknown function DUF1499	-1.3203	3.15654e-05	0.0169324	0.0109387
MT5G091310	Unknown Protein (AHRD V1)	-1.30998	0.00111624	0.0559048	0.0361157
MT5G006400	Unknown Protein (AHRD V1)	-1.29679	0.00126999	0.05835	0.0376953
MT2G030420	Mitochondrial chaperone BCS1 (AHRD V1 *--- P32839) contains Interpro domain(s) IPR003959 ATPase AAA-type core	-1.29463	0.00281866	0.0770455	0.049773
MT5G016510	R2R3-MYB transcription factor (FraGment) (AHRD V1 *-*- Q7DLH3_ARATH) contains Interpro domain(s) IPR015495 Myb transcription factor	-1.29148	0.000285055	0.0318305	0.0205632
MT5G089820	Unknown Protein (AHRD V1)	-1.29064	0.00264461	0.0745349	0.0481511
MT7G050870	Pectinesterase (AHRD V1 ***- B7FLY5_MT) contains Interpro domain(s) IPR000070 Pectinesterase catalytic	-1.28791	0.00180688	0.0672219	0.0434268
MT5G013610	NAK-type protein kinase (AHRD V1 ***- C6ZRR3_SOYBN) contains Interpro domain(s) IPR002290 Serine/threonine protein kinase	-1.28669	0.000150448	0.031156	0.0201274
MT5G061690	Aspartic proteinase-like protein 1 (AHRD V1 ***- Q9LX20) contains Interpro domain(s) IPR001461 Peptidase A1	-1.28141	0.000396524	0.035861	0.023167
MT1G084050	Nicotianamine synthase (AHRD V1 ***- B9A9Z1_LOTJA) contains Interpro domain(s) IPR004298 Nicotianamine synthase	-1.27782	0.00233937	0.0721027	0.0465799
MT2G042900	Protein TIFY 10B (AHRD V1 ***- Q9S7M2) contains Interpro domain(s) IPR010399 Tify	-1.27568	0.00027572	0.0311828	0.0201448
MT5G010800	F-box family protein (AHRD V1 ***- B9GKN4_POPTR) contains Interpro domain(s) IPR001810 Cyclin-like F-box	-1.27328	0.000555307	0.0409928	0.0264822
MT4G061130	MitoGen-activated protein kinase 1 (AHRD V1 ***- Q5K6Q4_SOYBN) contains Interpro domain(s) IPR002290 Serine/threonine protein kinase	-1.26151	0.00121522	0.0573268	0.0370343
MT5G055820	Protein SRG1 (AHRD V1 ***- Q39224) contains Interpro domain(s) IPR005123 OxoGlutarate and iron-dependent oxyGenase	-1.25991	0.000176119	0.031156	0.0201274
MT8G020690	Jasmonate O-methyltransferase (AHRD V1 ***- Q9SBK6) contains Interpro domain(s) IPR005299 SAM dependent carboxyl methyltransferase	-1.25989	0.000751397	0.0481001	0.0310737
MT8G107300	Protein TIFY 5A (AHRD V1 *-*- Q8LBM2) contains Interpro domain(s) IPR010399 Tify	-1.25538	0.00165007	0.064489	0.0416613
MT2G029750	Peroxidase (AHRD V1 **** A4UN77_MT) contains Interpro domain(s) IPR019793 Peroxidases heam-liGand bindinG site IPR002016 Haem peroxidase plant/funGal/bacterial	-1.24185	0.000721439	0.0474588	0.0306594
MT7G082430	Kinase R-like protein (FraGment) (AHRD V1 *-*- Q8W1F1_AEGTA) contains Interpro domain(s) IPR002290 Serine/threonine protein kinase	-1.24049	0.000471144	0.0385021	0.0248732
MT6G071790	Disease resistance-like protein (FraGment) (AHRD V1 *-*- Q9M5W2_SOYBN) contains Interpro domain(s) IPR002182 NB-ARC	-1.23988	0.000394738	0.035861	0.023167
MT8G013860	Ethylene-responsive transcription factor TINY (AHRD V1 *-*- Q39127) contains Interpro domain(s) IPR001471 PathoGenesis-related transcriptional factor and ERF DNA-bindinG	-1.23596	0.000186527	0.031156	0.0201274
MT8G093790	NAC domain-containinG protein 2 (AHRD V1 ***- Q39013) contains Interpro domain(s) IPR003441 No apical meristem (NAM) protein	-1.23194	0.00021133	0.031156	0.0201274
MT8G042170	Unknown Protein (AHRD V1) contains Interpro domain(s) IPR004158 Protein of unknown function DUF247 plant	-1.22974	0.000900655	0.0520008	0.0335936
MT8G066920	Unknown Protein (AHRD V1)	-1.22749	0.000780759	0.0492854	0.0318394
MT4G103650	Calmodulin (AHRD V1 *-*- C9SJJ8_VERA1) contains Interpro domain(s) IPR011992 EF-Hand type	-1.22721	0.00238254	0.0723548	0.0467428
MT8G101650	Os08G0151000 protein (FraGment) (AHRD V1 *-*- Q0J805_ORYSJ) contains Interpro domain(s) IPR006447 Myb-like DNA-bindinG reGion SHAQKYF class	-1.22469	0.00278088	0.0764222	0.0493704
MT3G093530	Cytochrome P450 (AHRD V1 ***- B9N1R4_POPTR) contains Interpro domain(s) IPR002401 Cytochrome P450 E-class Group I	-1.21771	0.00227102	0.0711679	0.045976
MT4G049420	Unknown Protein (AHRD V1)	-1.21665	0.000384262	0.035861	0.023167
MT1G101970	MADS-box transcription factor 34 (AHRD V1 *-*- Q84V72_MAIZE) contains Interpro domain(s) IPR002100 Transcription factor MADS-box	-1.20741	0.000753748	0.0481001	0.0310737
MT4G124380	RING finGer protein 150 (AHRD V1 ***- Q9ULK6) contains Interpro domain(s) IPR018957 Zinc finGer C3HC4 RING-type	-1.20085	0.000170676	0.031156	0.0201274
MT8G032320	Elicitor-responsive protein 3 (AHRD V1 ***- Q0JBH9) contains Interpro domain(s) IPR018029 C2 membrane tarGetinG protein	-1.19741	0.000356062	0.0355132	0.0229423
MT5G034570	Unknown Protein (AHRD V1)	-1.19688	0.00252052	0.073382	0.0474064
MT4G097180	Unknown Protein (AHRD V1)	-1.1914	0.000448298	0.0379681	0.0245282
MT5G006200	Unknown Protein (AHRD V1)	-1.18863	0.000861582	0.0513879	0.0331977
MT4G101280	14 kDa proline-rich protein DC2.15 (AHRD V1 **-- P14009) contains Interpro domain(s) IPR013770 Plant lipid transfer protein and hydrophobic protein helical	-1.18452	0.00117072	0.0566428	0.0365925
MT5G032870	1-aminocyclopropane-1-carboxylate oxidase 1 (AHRD V1 **-- A2Z1W9) contains Interpro domain(s) IPR005123 OxoGlutarate and iron-dependent oxyGenase	-1.17424	0.000902993	0.0520008	0.0335936
MT8G063500	Histone H3 (AHRD V1 ***- D2JYR8_WOLAR) contains Interpro domain(s) IPR000164 Histone H3	-1.16987	0.00142083	0.060537	0.0391082
MT4G050400	Unknown Protein (AHRD V1) contains Interpro domain(s) IPR003172 MD-2-related lipid-recoGnition	-1.16823	0.00134207	0.0597891	0.0386251
MT7G088160	14 kDa zinc-bindinG protein (AHRD V1 *-*- P42856) contains Interpro domain(s) IPR011151 Histidine triad motif	-1.15167	0.0012129	0.0573268	0.0370343
MT2G013950	Unknown Protein (AHRD V1) contains Interpro domain(s) IPR003657 DNA-bindinG WRKY	-1.14995	6.23683e-05	0.0219217	0.0141619
MT5G011010	Choline dehydroGenase (AHRD V1 ***- Q985M5) contains Interpro domain(s) IPR012132 Glucose-methanol-choline oxidoreductase	-1.14955	0.000498886	0.0389462	0.0251601
MT7G113800	RING finGer protein 43 (AHRD V1 *-*- Q5NCP0) contains Interpro domain(s) IPR001841 Zinc finGer RING-type	-1.14624	0.00142396	0.060537	0.0391082
MT2G100560	IAA-amino acid hydrolase ILR1-like 4 (AHRD V1 **** O04373) contains Interpro domain(s) IPR017439 Peptidase M20D mername-AA028/carboxypeptidase Ss1	-1.1426	6.15414e-05	0.0219217	0.0141619
MT1G061790	Unknown Protein (AHRD V1)	-1.141	0.00126981	0.05835	0.0376953
MT7G071040	Cytokinin-O-Glucosyltransferase 3 (AHRD V1 **** Q9ZQ94) contains Interpro domain(s) IPR002213 UDP-Glucuronosyl/UDP-Glucosyltransferase	-1.13969	0.000345534	0.0351306	0.0226951
MT8G087770	Interferon-induced GTP-bindinG protein Mx (AHRD V1 ***- Q6TKS7) contains Interpro domain(s) IPR015577 Interferon-induced Mx protein	-1.13966	0.00187777	0.0672244	0.0434284
MT8G044960	Unknown Protein (AHRD V1)	-1.13025	0.00119126	0.0569907	0.0368172
MT3G087270	Unknown Protein (AHRD V1) contains Interpro domain(s) IPR000008 C2 calcium-dependent membrane tarGetinG	-1.12826	0.000492684	0.0389462	0.0251601
MT5G055200	Unknown Protein (AHRD V1)	-1.12699	0.00197478	0.0681486	0.0440255
AC233577_14	GDSL esterase/lipase At4G01130 (AHRD V1 ***- Q9M153) contains Interpro domain(s) IPR001087 Lipase GDSL MtChr9 start from 8943564 oriGin from: AC233577.5	-1.12484	0.000480103	0.0385021	0.0248732
MT4G090140	GDSL esterase/lipase At4G01130 (AHRD V1 **** Q9M153) contains Interpro domain(s) IPR001087 Lipase GDSL	-1.12484	0.000480103	0.0385021	0.0248732
MT1G088190	Endo-1 4-beta-Glucanase (AHRD V1 ***- Q9SSU7_PEA) contains Interpro domain(s) IPR001701 Glycoside hydrolase family 9	-1.12476	0.00112219	0.0559286	0.0361311
MT6G014020	Cytokinin-O-Glucosyltransferase 2 (AHRD V1 **-* Q9SK82) contains Interpro domain(s) IPR002213 UDP-Glucuronosyl/UDP-Glucosyltransferase	-1.12372	0.000333373	0.0344928	0.0222831
MT3G013500	Sulfotransferase 17 (AHRD V1 **** Q9FZ80) contains Interpro domain(s) IPR000863 Sulfotransferase	-1.11957	0.00255945	0.0736154	0.0475571
MT1G101830	Peroxidase (AHRD V1 **** C0KKH9_9CARY) contains Interpro domain(s) IPR000823 Plant peroxidase	-1.11552	0.000146895	0.031156	0.0201274
MT4G005190	Beta-amyrin synthase (AHRD V1 **** Q8GSL7_MT) contains Interpro domain(s) IPR018333 Squalene cyclase IPR002365 Terpene synthase conserved site	-1.11083	0.0012935	0.0590474	0.0381459
MT8G023510	Lectin (AHRD V1 ***- Q42411_MEDSA) contains Interpro domain(s) IPR019825 LeGume lectin beta chain Mn/Ca-bindinG site IPR000985 LeGume lectin alpha chain conserved site	-1.10648	0.00244894	0.0728612	0.0470699
MT2G087080	Unknown Protein (AHRD V1) contains Interpro domain(s) IPR004864 Late embryoGenesis abundant protein 2	-1.10156	0.00185375	0.0672219	0.0434268
MT7G077230	Trypsin inhibitor (AHRD V1 ***- Q9AVS2_PEA) contains Interpro domain(s) IPR000877 Proteinase inhibitor I12 Bowman-Birk	-1.09586	0.00120482	0.0571416	0.0369147
MT8G013640	Unknown Protein (AHRD V1) contains Interpro domain(s) IPR007513 Four F5 protein	-1.08918	0.000945798	0.0525715	0.0339623
MT7G023670	PolyGalacturonase inhibitor protein (FraGment) (AHRD V1 **** Q2KT24_FRAAN) contains Interpro domain(s) IPR013210 Leucine-rich repeat N-terminal	-1.07174	0.000730498	0.047734	0.0308372
MT3G116510	Glucan endo-1 3-beta-Glucosidase 7 (AHRD V1 ***- Q9M069) contains Interpro domain(s) IPR013781 Glycoside hydrolase subGroup catalytic core	-1.05585	0.00103461	0.0540278	0.0349031
MT7G077160	Trypsin inhibitor (AHRD V1 ***- Q9AVS2_PEA) contains Interpro domain(s) IPR000877 Proteinase inhibitor I12 Bowman-Birk	-1.04848	0.000159987	0.031156	0.0201274
MT3G106340	Unknown Protein (AHRD V1)	-1.04714	0.00258201	0.0736154	0.0475571
MT8G074050	Leucoanthocyanidin dioxyGenase (AHRD V1 ***- P51091) contains Interpro domain(s) IPR005123 OxoGlutarate and iron-dependent oxyGenase	-1.04569	0.0012678	0.05835	0.0376953
MT5G021760	GDP-mannose 4 6-dehydratase (AHRD V1 **** B7XH28_NICBE) contains Interpro domain(s) IPR006368 GDP-mannose 4 6-dehydratase	-1.02854	0.00277383	0.0763473	0.049322
MT5G021770	GDP-mannose 4 6-dehydratase (AHRD V1 **** B7XH28_NICBE) contains Interpro domain(s) IPR006368 GDP-mannose 4 6-dehydratase	-1.02854	0.00277383	0.0763473	0.049322
MT1G082480	Transcription factor bHLH94 (AHRD V1 **** Q9SK91) contains Interpro domain(s) IPR011598 Helix-loop-helix DNA-bindinG	-1.02701	0.00238601	0.0723548	0.0467428
MT5G055210	AGenet domain-containinG protein / bromo-adjacent homoloGy (BAH) domain-containinG protein-like (AHRD V1 ***- Q69N36_ORYSJ) contains Interpro domain(s) IPR008395 AGenet	-1.02273	0.00139841	0.0604711	0.0390657
MT7G116870	GDSL esterase/lipase At4G01130 (AHRD V1 ***- Q9M153) contains Interpro domain(s) IPR001087 Lipase GDSL	-1.02159	0.000708578	0.047354	0.0305917
MT1G101790	Molybdenum cofactor sulfurase (AHRD V1 *-*- Q655R6) contains Interpro domain(s) IPR000192 Aminotransferase class V/Cysteine desulfurase	-1.02153	0.000185328	0.031156	0.0201274
MT4G114660	EPIDERMAL PATTERNING FACTOR-like protein 8 (AHRD V1 ***- Q1G3V9)	-1.01968	0.000295374	0.0325705	0.0210412
MT3G089940	Alcohol dehydroGenase 1 (AHRD V1 **** Q84V97_LOTCO) contains Interpro domain(s) IPR002085 Alcohol dehydroGenase superfamily zinc-containinG	-1.0154	0.00153099	0.0630711	0.0407453
MT7G101020	Zinc finGer protein (AHRD V1 *-*- Q9LVQ7_ARATH) contains Interpro domain(s) IPR007087 Zinc finGer C2H2-type	-1.00757	0.0024823	0.0731367	0.0472479

## Sheet: GO_enrichment_FC<-1-D
D_KM vs D
differential genes (p > 0.01 & q < 0.05) with log2FC < -1
GO enrichment data table
GO type	GO term	Enrichment	p-value	Subset ratio	Description
MF	GO:0005488	1.39	1.75e-22	0.64	binding
MF	GO:0003824	1.37	2.91e-14	0.48	catalytic activity
MF	GO:0003700	2.54	3.98e-08	0.13	transcription factor activity
MF	GO:0003677	2.03	6.41e-08	0.18	DNA binding
MF	GO:0030528	2.31	2.39e-07	0.14	transcription regulator activity
MF	GO:0004866	4.3	1.17e-05	0.05	endopeptidase inhibitor activity
MF	GO:0030414	4.23	1.7e-05	0.05	peptidase inhibitor activity
MF	GO:0004888	2.97	0.000108	0.07	transmembrane receptor activity
MF	GO:0003676	1.44	0.000137	0.19	nucleic acid binding
MF	GO:0004857	3.42	0.000146	0.05	enzyme inhibitor activity
MF	GO:0004872	2.91	0.000155	0.07	receptor activity
MF	GO:0043169	1.41	0.000219	0.19	cation binding
MF	GO:0043167	1.4	0.000223	0.19	ion binding
MF	GO:0004871	2.62	0.000305	0.07	signal transducer activity
MF	GO:0060089	2.62	0.000305	0.07	molecular transducer activity
MF	GO:0016787	1.37	0.000857	0.17	hydrolase activity
MF	GO:0008446	8.23	0.0018	0.01	GDP-mannose 4,6-dehydratase activity
MF	GO:0046872	1.34	0.0019	0.17	metal ion binding
MF	GO:0030234	2.77	0.0037	0.05	enzyme regulator activity
MF	GO:0016740	1.3	0.01	0.15	transferase activity
MF	GO:0016491	1.65	0.01	0.11	oxidoreductase activity
MF	GO:0016563	4.23	0.01	0.03	transcription activator activity
MF	GO:0010295	7.23	0.01	0.01	(+)-abscisic acid 8'-hydroxylase activity
MF	GO:0005515	1.3	0.02	0.13	protein binding
MF	GO:0000166	1.08	0.02	0.17	nucleotide binding
BP	GO:0050896	2.42	1.8e-21	0.34	response to stimulus
BP	GO:0008152	1.39	2.04e-16	0.53	metabolic process
BP	GO:0042221	2.85	6.31e-16	0.21	response to chemical stimulus
BP	GO:0006950	2.53	9.81e-16	0.25	response to stress
BP	GO:0010033	3.23	6.09e-14	0.16	response to organic substance
BP	GO:0044238	1.38	2.84e-11	0.41	primary metabolic process
BP	GO:0050794	1.99	5.78e-10	0.23	regulation of cellular process
BP	GO:0050789	1.93	8.87e-10	0.24	regulation of biological process
BP	GO:0009719	3.23	2.13e-09	0.11	response to endogenous stimulus
BP	GO:0009628	2.97	2.37e-09	0.13	response to abiotic stimulus
BP	GO:0006970	3.77	8.21e-09	0.09	response to osmotic stress
BP	GO:0006952	2.67	8.68e-09	0.14	defense response
BP	GO:0065007	1.79	1.39e-08	0.24	biological regulation
BP	GO:0051707	3.44	2.54e-08	0.09	response to other organism
BP	GO:0009651	3.84	2.82e-08	0.08	response to salt stress
BP	GO:0009987	1.1	4.35e-08	0.43	cellular process
BP	GO:0009725	3.19	6.02e-08	0.1	response to hormone stimulus
BP	GO:0009607	3.29	1.01e-07	0.09	response to biotic stimulus
BP	GO:0010200	4.92	1.28e-07	0.05	response to chitin
BP	GO:0009743	4.32	4.09e-07	0.06	response to carbohydrate stimulus
BP	GO:0031323	2.11	6.63e-07	0.16	regulation of cellular metabolic process
BP	GO:0045449	2.15	8.78e-07	0.15	regulation of cellular transcription
BP	GO:0061019	2.15	8.78e-07	0.15	regulation of transcription
BP	GO:0019219	2.13	1.09e-06	0.15	regulation of cellular nucleobase, nucleoside, nucleotide and nucleic acid metabolic process
BP	GO:0010556	2.13	1.17e-06	0.15	regulation of macromolecule biosynthetic process
BP	GO:0051171	2.12	1.25e-06	0.15	regulation of nitrogen compound metabolic process
BP	GO:0044249	1.6	1.46e-06	0.23	cellular biosynthetic process
BP	GO:0031326	2.11	1.46e-06	0.15	regulation of cellular biosynthetic process
BP	GO:0009889	2.11	1.48e-06	0.15	regulation of biosynthetic process
BP	GO:0010468	2.07	2.49e-06	0.15	regulation of gene expression
BP	GO:0019222	2.01	2.59e-06	0.16	regulation of metabolic process
BP	GO:0080090	2.06	2.82e-06	0.15	regulation of primary metabolic process
BP	GO:0006355	2.54	2.87e-06	0.11	regulation of cellular transcription, DNA-dependent
BP	GO:0044237	1.19	3.07e-06	0.32	cellular metabolic process
BP	GO:0051252	2.53	3.28e-06	0.11	regulation of RNA metabolic process
BP	GO:0006350	2.03	4.04e-06	0.15	cellular transcription
BP	GO:0061018	2.03	4.13e-06	0.15	transcription
BP	GO:0009415	4.27	4.68e-06	0.05	response to water
BP	GO:0009058	1.54	4.69e-06	0.23	biosynthetic process
BP	GO:0060255	2.02	4.8e-06	0.15	regulation of macromolecule metabolic process
BP	GO:0050832	4.68	5.77e-06	0.05	defense response to fungus
BP	GO:0006351	2.47	5.92e-06	0.11	cellular transcription, DNA-dependent
BP	GO:0061022	2.46	6.11e-06	0.11	transcription, DNA-dependent
BP	GO:0032774	2.46	6.3e-06	0.11	RNA biosynthetic process
BP	GO:0006807	1.57	7.75e-06	0.21	nitrogen compound metabolic process
BP	GO:0006720	4.51	1.29e-05	0.05	isoprenoid metabolic process
BP	GO:0002376	3.01	1.72e-05	0.08	immune system process
BP	GO:0006955	3.01	1.72e-05	0.08	immune response
BP	GO:0006139	1.64	2.86e-05	0.19	cellular nucleobase, nucleoside, nucleotide and nucleic acid metabolic process
BP	GO:0009620	4.32	3.21e-05	0.05	response to fungus
BP	GO:0019748	3.51	5.1e-05	0.06	secondary metabolic process
BP	GO:0006629	2.69	5.81e-05	0.09	lipid metabolic process
BP	GO:0009414	4.15	7.13e-05	0.05	response to water deprivation
BP	GO:0007165	2.38	9.06e-05	0.1	signal transduction
BP	GO:0009741	5.23	0.000109	0.03	response to brassinosteroid stimulus
BP	GO:0045087	2.91	0.000127	0.07	innate immune response
BP	GO:0023046	2.31	0.000171	0.1	signaling process
BP	GO:0023060	2.31	0.000171	0.1	signal transmission
BP	GO:0044281	2.01	0.000484	0.11	small molecule metabolic process
BP	GO:0043170	1.1	0.000599	0.26	macromolecule metabolic process
BP	GO:0051704	2.26	0.000648	0.09	multi-organism process
BP	GO:0016070	1.96	0.000783	0.11	cellular RNA metabolic process
BP	GO:0034645	1.51	0.0012	0.16	cellular macromolecule biosynthetic process
BP	GO:0009059	1.51	0.0012	0.16	macromolecule biosynthetic process
BP	GO:0009617	3.47	0.0016	0.05	response to bacterium
BP	GO:0044255	2.89	0.0017	0.06	cellular lipid metabolic process
BP	GO:0009737	3.41	0.0022	0.05	response to abscisic acid stimulus
BP	GO:0044260	1.11	0.0026	0.23	cellular macromolecule metabolic process
BP	GO:0023052	1.95	0.0033	0.1	signaling
BP	GO:0010467	1.44	0.0043	0.15	gene expression
BP	GO:0009269	6.11	0.0048	0.02	response to desiccation
BP	GO:0008299	4.12	0.005	0.03	isoprenoid biosynthetic process
BP	GO:0010043	4.87	0.01	0.03	response to zinc ion
BP	GO:0016107	8.23	0.01	0.01	sesquiterpenoid catabolic process
BP	GO:0019673	8.23	0.01	0.01	GDP-mannose metabolic process
BP	GO:0043290	8.23	0.01	0.01	apocarotenoid catabolic process
BP	GO:0046345	8.23	0.01	0.01	abscisic acid catabolic process
BP	GO:0048838	8.23	0.01	0.01	release of seed from dormancy
BP	GO:0051763	8.23	0.01	0.01	sesquiterpene catabolic process
BP	GO:0046247	7.64	0.02	0.01	terpene catabolic process
BP	GO:0042435	5.42	0.02	0.02	indole derivative biosynthetic process
BP	GO:0006721	4.29	0.02	0.03	terpenoid metabolic process
BP	GO:0042214	5.35	0.03	0.02	terpene metabolic process
BP	GO:0009611	3.6	0.03	0.03	response to wounding
BP	GO:0042430	5.23	0.03	0.02	indole and derivative metabolic process
BP	GO:0042434	5.23	0.03	0.02	indole derivative metabolic process
BP	GO:0042742	3.48	0.04	0.03	defense response to bacterium
CC	GO:0005623	1.23	4.06e-10	0.41	cell
CC	GO:0044464	1.23	4.06e-10	0.41	cell part
CC	GO:0005618	2.95	4.49e-05	0.07	cell wall
CC	GO:0030312	2.86	7.98e-05	0.07	external encapsulating structure
CC	GO:0009505	3.43	0.000262	0.05	plant-type cell wall
CC	GO:0031224	1.82	0.0023	0.09	intrinsic to membrane
CC	GO:0044425	1.64	0.0027	0.11	membrane part
CC	GO:0016020	1.11	0.0041	0.18	membrane
CC	GO:0005634	1.5	0.0049	0.11	nucleus
CC	GO:0005622	0.89	0.01	0.22	intracellular
CC	GO:0005886	1.64	0.01	0.09	plasma membrane
CC	GO:0043231	0.99	0.03	0.17	intracellular membrane-bounded organelle
CC	GO:0043227	0.98	0.03	0.17	membrane-bounded organelle
CC	GO:0044424	0.85	0.03	0.2	intracellular part
endopeptidase inhibitor activity
MT3G106580	Protease inhibitor (AHRD V1 *-*- Q8RVX2_SESRO); contains Interpro domain(s) IPR011065 Kunitz inhibitor ST1-like
MT6G059680	Kunitz-type trypsin inhibitor-like 2 protein (AHRD V1 **** O82711); contains Interpro domain(s) IPR002160 Proteinase inhibitor I3, Kunitz legume
MT6G059730	Kunitz-type trypsin inhibitor-like 2 protein (AHRD V1 **** O82711); contains Interpro domain(s) IPR002160 Proteinase inhibitor I3, Kunitz legume
MT6G078070	Kunitz-type trypsin inhibitor alpha chain (AHRD V1 **-* P32733); contains Interpro domain(s) IPR002160 Proteinase inhibitor I3, Kunitz legume
MT7G077230	Trypsin inhibitor (AHRD V1 ***- Q9AVS2_PEA); contains Interpro domain(s) IPR000877 Proteinase inhibitor I12, Bowman-Birk
MT7G077210	Bowman-Birk type proteinase inhibitor (AHRD V1 *-*- P80321); contains Interpro domain(s) IPR000877 Proteinase inhibitor I12, Bowman-Birk
MT7G077160	Trypsin inhibitor (AHRD V1 ***- Q9AVS2_PEA); contains Interpro domain(s) IPR000877 Proteinase inhibitor I12, Bowman-Birk
peptidase inhibitor activity
MT3G106580	Protease inhibitor (AHRD V1 *-*- Q8RVX2_SESRO); contains Interpro domain(s) IPR011065 Kunitz inhibitor ST1-like
MT6G059680	Kunitz-type trypsin inhibitor-like 2 protein (AHRD V1 **** O82711); contains Interpro domain(s) IPR002160 Proteinase inhibitor I3, Kunitz legume
MT6G059730	Kunitz-type trypsin inhibitor-like 2 protein (AHRD V1 **** O82711); contains Interpro domain(s) IPR002160 Proteinase inhibitor I3, Kunitz legume
MT6G078070	Kunitz-type trypsin inhibitor alpha chain (AHRD V1 **-* P32733); contains Interpro domain(s) IPR002160 Proteinase inhibitor I3, Kunitz legume
MT7G077230	Trypsin inhibitor (AHRD V1 ***- Q9AVS2_PEA); contains Interpro domain(s) IPR000877 Proteinase inhibitor I12, Bowman-Birk
MT7G077210	Bowman-Birk type proteinase inhibitor (AHRD V1 *-*- P80321); contains Interpro domain(s) IPR000877 Proteinase inhibitor I12, Bowman-Birk
MT7G077160	Trypsin inhibitor (AHRD V1 ***- Q9AVS2_PEA); contains Interpro domain(s) IPR000877 Proteinase inhibitor I12, Bowman-Birk
enzyme inhibitor activity
MT7G050870	Pectinesterase (AHRD V1 ***- B7FLY5_MEDTR); contains Interpro domain(s) IPR000070 Pectinesterase, catalytic
MT3G106580	Protease inhibitor (AHRD V1 *-*- Q8RVX2_SESRO); contains Interpro domain(s) IPR011065 Kunitz inhibitor ST1-like
MT6G059680	Kunitz-type trypsin inhibitor-like 2 protein (AHRD V1 **** O82711); contains Interpro domain(s) IPR002160 Proteinase inhibitor I3, Kunitz legume
MT6G059730	Kunitz-type trypsin inhibitor-like 2 protein (AHRD V1 **** O82711); contains Interpro domain(s) IPR002160 Proteinase inhibitor I3, Kunitz legume
MT6G078070	Kunitz-type trypsin inhibitor alpha chain (AHRD V1 **-* P32733); contains Interpro domain(s) IPR002160 Proteinase inhibitor I3, Kunitz legume
MT7G077230	Trypsin inhibitor (AHRD V1 ***- Q9AVS2_PEA); contains Interpro domain(s) IPR000877 Proteinase inhibitor I12, Bowman-Birk
MT7G077210	Bowman-Birk type proteinase inhibitor (AHRD V1 *-*- P80321); contains Interpro domain(s) IPR000877 Proteinase inhibitor I12, Bowman-Birk
MT7G077160	Trypsin inhibitor (AHRD V1 ***- Q9AVS2_PEA); contains Interpro domain(s) IPR000877 Proteinase inhibitor I12, Bowman-Birk
hydrolase activity
MT2G100560	IAA-amino acid hydrolase ILR1-like 4 (AHRD V1 **** O04373); contains Interpro domain(s) IPR017439 Peptidase M20D, mername-AA028/carboxypeptidase Ss1
MT6G070920	Nudix hydrolase 4 (AHRD V1 ***- Q9LE73); contains Interpro domain(s) IPR000086 NUDIX hydrolase domain
MT8G105140	Nudix hydrolase 18, mitochondrial (AHRD V1 ***- Q9LQU5); contains Interpro domain(s) IPR000086 NUDIX hydrolase domain
MT4G128590	Xyloglucan endotransglucosylase/hydrolase 8 (AHRD V1 **** C0IRI1_MALDO); contains Interpro domain(s) IPR016455 Xyloglucan endotransglucosylase/hydrolase
MT3G026620	Beta-glucosidase 12 (AHRD V1 ***- Q7XKV4); contains Interpro domain(s) IPR001360 Glycoside hydrolase, family 1
MT4G128580	Xyloglucan endotransglucosylase/hydrolase 8 (AHRD V1 **** C0IRI1_MALDO); contains Interpro domain(s) IPR016455 Xyloglucan endotransglucosylase/hydrolase
MT1G088190	Endo-1 4-beta-glucanase (AHRD V1 ***- Q9SSU7_PEA); contains Interpro domain(s) IPR001701 Glycoside hydrolase, family 9
MT1G072420	Xyloglucan-specific endoglucanase inhibitor protein (AHRD V1 **-- B9VUU9_CAPAN); contains Interpro domain(s) IPR001461 Peptidase A1
MT1G072380	Basic 7S globulin (AHRD V1 ***- P13917); contains Interpro domain(s) IPR001461 Peptidase A1
MT8G087770	Interferon-induced GTP-binding protein Mx (AHRD V1 ***- Q6TKS7); contains Interpro domain(s) IPR015577 Interferon-induced Mx protein
MT3G116510	Glucan endo-1,3-beta-glucosidase 7 (AHRD V1 ***- Q9M069); contains Interpro domain(s) IPR013781 Glycoside hydrolase, subgroup, catalytic core
MT2G030420	Mitochondrial chaperone BCS1 (AHRD V1 *--- P32839); contains Interpro domain(s) IPR003959 ATPase, AAA-type, core
MT4G053140	Glucan endo-1,3-beta-glucosidase 14 (AHRD V1 **** Q9ZQG9); contains Interpro domain(s) IPR013781 Glycoside hydrolase, subgroup, catalytic core
MT6G008140	Resistance protein (Fragment) (AHRD V1 *-*- A3F244_PHAVU); contains Interpro domain(s) IPR000157 Toll-Interleukin receptor
MT6G071430	Disease resistance-like protein (Fragment) (AHRD V1 *-*- Q9M5W2_SOYBN); contains Interpro domain(s) IPR002182 NB-ARC
MT0G21620	GDSL esterase/lipase At4g01130 (AHRD V1 ***- Q9M153); contains Interpro domain(s) IPR001087 Lipase, GDSL
MT7G116870	GDSL esterase/lipase At4g01130 (AHRD V1 ***- Q9M153); contains Interpro domain(s) IPR001087 Lipase, GDSL
MT4G090140	GDSL esterase/lipase At4g01130 (AHRD V1 **** Q9M153); contains Interpro domain(s) IPR001087 Lipase, GDSL
MT5G015590	Calcium-transporting ATPase 2, plasma membrane-type (AHRD V1 **** O81108); contains Interpro domain(s) IPR006408 ATPase, P-type, calcium-transporting, PMCA-type
MT6G074470	Resistance-gene protein (Fragment) (AHRD V1 *-*- Q94L22_VIGUN); contains Interpro domain(s) IPR000157 Toll-Interleukin receptor
MT7G050870	Pectinesterase (AHRD V1 ***- B7FLY5_MEDTR); contains Interpro domain(s) IPR000070 Pectinesterase, catalytic
MT4G077470	Ubiquitin carboxyl-terminal hydrolase (AHRD V1 ***- B9N564_POPTR); contains Interpro domain(s) IPR001394 Peptidase C19, ubiquitin carboxyl-terminal hydrolase 2
MT5G078210	GDSL esterase/lipase At5g37690 (AHRD V1 ***- Q9FHQ1); contains Interpro domain(s) IPR001087 Lipase, GDSL
MT1G063960	Disease resistance-like protein (Fragment) (AHRD V1 *-*- Q9M5W2_SOYBN); contains Interpro domain(s) IPR002182 NB-ARC
MT6G074650	Disease resistance-like protein (Fragment) (AHRD V1 *-*- Q9M5W2_SOYBN); contains Interpro domain(s) IPR002182 NB-ARC
MT5G061690	Aspartic proteinase-like protein 1 (AHRD V1 ***- Q9LX20); contains Interpro domain(s) IPR001461 Peptidase A1
GDP-mannose 4,6-dehydratase activity
MT5G021760	GDP-mannose 4 6-dehydratase (AHRD V1 **** B7XH28_NICBE); contains Interpro domain(s) IPR006368 GDP-mannose 4,6-dehydratase
MT5G021770	GDP-mannose 4 6-dehydratase (AHRD V1 **** B7XH28_NICBE); contains Interpro domain(s) IPR006368 GDP-mannose 4,6-dehydratase
protein binding
MT2G037690	TMV resistance protein N (AHRD V1 ***- Q40392); contains Interpro domain(s) IPR000157 Toll-Interleukin receptor
MT2G042900	Protein TIFY 10B (AHRD V1 ***- Q9S7M2); contains Interpro domain(s) IPR010399 Tify
MT2G081580	Centrin-2 (AHRD V1 ***- Q9R1K9); contains Interpro domain(s) IPR018247 EF-HAND 1 IPR018249 EF-HAND 2
MT2G089210	Centrin-2 (AHRD V1 *-*- Q2TBN3); contains Interpro domain(s) IPR011992 EF-Hand type
MT2G100560	IAA-amino acid hydrolase ILR1-like 4 (AHRD V1 **** O04373); contains Interpro domain(s) IPR017439 Peptidase M20D, mername-AA028/carboxypeptidase Ss1
MT4G007060	WRKY transcription factor 18 (AHRD V1 **** Q9C5T4); contains Interpro domain(s) IPR003657 DNA-binding WRKY
MT4G061130	Mitogen-activated protein kinase 1 (AHRD V1 ***- Q5K6Q4_SOYBN); contains Interpro domain(s) IPR002290 Serine/threonine protein kinase
MT4G124380	RING finger protein 150 (AHRD V1 ***- Q9ULK6); contains Interpro domain(s) IPR018957 Zinc finger, C3HC4 RING-type
MT6G071790	Disease resistance-like protein (Fragment) (AHRD V1 *-*- Q9M5W2_SOYBN); contains Interpro domain(s) IPR002182 NB-ARC
MT6G083900	Zinc finger protein-like (AHRD V1 ***- Q5N7K2_ORYSJ); contains Interpro domain(s) IPR012312 Haemerythrin/HHE cation-binding motif
MT7G023670	Polygalacturonase inhibitor protein (Fragment) (AHRD V1 **** Q2KT24_FRAAN); contains Interpro domain(s) IPR013210 Leucine-rich repeat, N-terminal
MT7G090630	Polyadenylate-binding protein-interacting protein 2 (AHRD V1 *-*- Q94AR4)
MT7G113800	RING finger protein 43 (AHRD V1 *-*- Q5NCP0); contains Interpro domain(s) IPR001841 Zinc finger, RING-type
MT8G067280	Transcription factor MYC2 (AHRD V1 **** Q39204); contains Interpro domain(s) IPR011598 Helix-loop-helix DNA-binding
MT8G107300	Protein TIFY 5A (AHRD V1 *-*- Q8LBM2); contains Interpro domain(s) IPR010399 Tify
MT4G006570	Golgi SNARE 11 protein (AHRD V1 ***- Q9LMP7)
MT7G093100	HAT family dimerisation domain containing protein (AHRD V1 *-*- Q7XD60_ORYSJ); contains Interpro domain(s) IPR003656 Zinc finger, BED-type predicted
MT5G015590	Calcium-transporting ATPase 2, plasma membrane-type (AHRD V1 **** O81108); contains Interpro domain(s) IPR006408 ATPase, P-type, calcium-transporting, PMCA-type
MT3G083620	O-methyltransferase (Fragment) (AHRD V1 *-** Q94L18_BRANA); contains Interpro domain(s) IPR016461 O-methyltransferase, COMT, eukaryota
MT3G083570	Unknown Protein (AHRD V1)
primary metabolic process
MT4G128590	Xyloglucan endotransglucosylase/hydrolase 8 (AHRD V1 **** C0IRI1_MALDO); contains Interpro domain(s) IPR016455 Xyloglucan endotransglucosylase/hydrolase
MT5G014520	BHLH transcription factor (AHRD V1 *-*- Q401N5_9LILI); contains Interpro domain(s) IPR011598 Helix-loop-helix DNA-binding
MT5G010930	Dehydration-responsive element-binding protein 1F (AHRD V1 **** Q9LN86); contains Interpro domain(s) IPR001471 Pathogenesis-related transcriptional factor and ERF, DNA-binding
MT8G072260	Abscisic acid 8'-hydroxylase (AHRD V1 **** Q0H212_PHAVU); contains Interpro domain(s) IPR002401 Cytochrome P450, E-class, group I
MT8G052200	Serine/threonine kinase (Fragment) (AHRD V1 *-** A0SHM3_ORYRU); contains Interpro domain(s) IPR002290 Serine/threonine protein kinase
MT3G026620	Beta-glucosidase 12 (AHRD V1 ***- Q7XKV4); contains Interpro domain(s) IPR001360 Glycoside hydrolase, family 1
MT4G128580	Xyloglucan endotransglucosylase/hydrolase 8 (AHRD V1 **** C0IRI1_MALDO); contains Interpro domain(s) IPR016455 Xyloglucan endotransglucosylase/hydrolase
MT1G031580	Kinase R-like protein (Fragment) (AHRD V1 *-*- Q8W1F1_AEGTA); contains Interpro domain(s) IPR002290 Serine/threonine protein kinase
MT1G084050	Nicotianamine synthase (AHRD V1 ***- B9A9Z1_LOTJA); contains Interpro domain(s) IPR004298 Nicotianamine synthase
MT1G088190	Endo-1 4-beta-glucanase (AHRD V1 ***- Q9SSU7_PEA); contains Interpro domain(s) IPR001701 Glycoside hydrolase, family 9
MT8G072640	3-hydroxy-3-methylglutaryl coenzyme A reductase 5 (AHRD V1 ***- A9YVC5_MEDTR); contains Interpro domain(s) IPR004554 Hydroxymethylglutaryl-CoA reductase, class I, catalytic
MT1G072420	Xyloglucan-specific endoglucanase inhibitor protein (AHRD V1 **-- B9VUU9_CAPAN); contains Interpro domain(s) IPR001461 Peptidase A1
MT1G072380	Basic 7S globulin (AHRD V1 ***- P13917); contains Interpro domain(s) IPR001461 Peptidase A1
MT3G116510	Glucan endo-1,3-beta-glucosidase 7 (AHRD V1 ***- Q9M069); contains Interpro domain(s) IPR013781 Glycoside hydrolase, subgroup, catalytic core
MT1G013760	WRKY transcription factor 76 (AHRD V1 **** Q20DP5_ORYSA); contains Interpro domain(s) IPR003657 DNA-binding WRKY
MT8G067280	Transcription factor MYC2 (AHRD V1 **** Q39204); contains Interpro domain(s) IPR011598 Helix-loop-helix DNA-binding
MT1G101970	MADS-box transcription factor 34 (AHRD V1 *-*- Q84V72_MAIZE); contains Interpro domain(s) IPR002100 Transcription factor, MADS-box
MT4G053140	Glucan endo-1,3-beta-glucosidase 14 (AHRD V1 **** Q9ZQG9); contains Interpro domain(s) IPR013781 Glycoside hydrolase, subgroup, catalytic core
MT7G075870	MADS-box transcription factor (Fragment) (AHRD V1 *-** C6F716_PSEMZ); contains Interpro domain(s) IPR002100 Transcription factor, MADS-box
MT3G101290	Myb transcription factor (Fragment) (AHRD V1 *-*- Q8LSX7_9CONI); contains Interpro domain(s) IPR015495 Myb transcription factor
MT7G109320	Myb-like transcription factor (AHRD V1 *-** Q944N2_MAIZE); contains Interpro domain(s) IPR015495 Myb transcription factor
MT1G101600	Dehydration-responsive element binding protein 7 (AHRD V1 ***- A5JNJ6_SOYBN); contains Interpro domain(s) IPR001471 Pathogenesis-related transcriptional factor and ERF, DNA-binding
MT7G071120	WRKY transcription factor 2 (Fragment) (AHRD V1 *-** C5H9Y9_BRANA); contains Interpro domain(s) IPR003657 DNA-binding WRKY
MT5G013610	NAK-type protein kinase (AHRD V1 ***- C6ZRR3_SOYBN); contains Interpro domain(s) IPR002290 Serine/threonine protein kinase
MT3G013500	Sulfotransferase 17 (AHRD V1 **** Q9FZ80); contains Interpro domain(s) IPR000863 Sulfotransferase
MT0G21620	GDSL esterase/lipase At4g01130 (AHRD V1 ***- Q9M153); contains Interpro domain(s) IPR001087 Lipase, GDSL
MT1G082480	Transcription factor bHLH94 (AHRD V1 **** Q9SK91); contains Interpro domain(s) IPR011598 Helix-loop-helix DNA-binding
MT5G091050	3-hydroxy-3-methylglutaryl coenzyme A reductase 4 (AHRD V1 ***- A9YVC4_MEDTR); contains Interpro domain(s) IPR004554 Hydroxymethylglutaryl-CoA reductase, class I, catalytic
MT7G116870	GDSL esterase/lipase At4g01130 (AHRD V1 ***- Q9M153); contains Interpro domain(s) IPR001087 Lipase, GDSL
MT1G101550	Ethylene-responsive transcription factor ERF026 (AHRD V1 ***- Q9CAN9); contains Interpro domain(s) IPR001471 Pathogenesis-related transcriptional factor and ERF, DNA-binding
MT4G090140	GDSL esterase/lipase At4g01130 (AHRD V1 **** Q9M153); contains Interpro domain(s) IPR001087 Lipase, GDSL
MT2G100560	IAA-amino acid hydrolase ILR1-like 4 (AHRD V1 **** O04373); contains Interpro domain(s) IPR017439 Peptidase M20D, mername-AA028/carboxypeptidase Ss1
MT5G025610	Abscisic acid 8'-hydroxylase (AHRD V1 **** Q0H212_PHAVU); contains Interpro domain(s) IPR002401 Cytochrome P450, E-class, group I
MT2G036780	Taxadien-5-alpha-ol O-acetyltransferase (AHRD V1 *--- Q9M6F0); contains Interpro domain(s) IPR003480 Transferase
MT5G016510	R2R3-MYB transcription factor (Fragment) (AHRD V1 *-*- Q7DLH3_ARATH); contains Interpro domain(s) IPR015495 Myb transcription factor
MT8G074050	Leucoanthocyanidin dioxygenase (AHRD V1 ***- P51091); contains Interpro domain(s) IPR005123 Oxoglutarate and iron-dependent oxygenase
MT4G070430	Glucose-1-phosphate adenylyltransferase (AHRD V1 **** Q84UT2_PHAVU); contains Interpro domain(s) IPR011831 Glucose-1-phosphate adenylyltransferase
MT4G061130	Mitogen-activated protein kinase 1 (AHRD V1 ***- Q5K6Q4_SOYBN); contains Interpro domain(s) IPR002290 Serine/threonine protein kinase
MT1G090290	Ethylene-responsive transcription factor 5 (AHRD V1 **** Q40478); contains Interpro domain(s) IPR001471 Pathogenesis-related transcriptional factor and ERF, DNA-binding
MT0G20330	Ethylene-responsive transcription factor 5 (AHRD V1 **** Q40478); contains Interpro domain(s) IPR001471 Pathogenesis-related transcriptional factor and ERF, DNA-binding
MT5G021770	GDP-mannose 4 6-dehydratase (AHRD V1 **** B7XH28_NICBE); contains Interpro domain(s) IPR006368 GDP-mannose 4,6-dehydratase
MT4G086190	Ethylene responsive transcription factor 2a (AHRD V1 *-*- C0J9I7_9ROSA); contains Interpro domain(s) IPR001471 Pathogenesis-related transcriptional factor and ERF, DNA-binding
MT2G013950	Unknown Protein (AHRD V1); contains Interpro domain(s) IPR003657 DNA-binding WRKY
MT5G015590	Calcium-transporting ATPase 2, plasma membrane-type (AHRD V1 **** O81108); contains Interpro domain(s) IPR006408 ATPase, P-type, calcium-transporting, PMCA-type
MT7G082430	Kinase R-like protein (Fragment) (AHRD V1 *-*- Q8W1F1_AEGTA); contains Interpro domain(s) IPR002290 Serine/threonine protein kinase
MT4G005190	Beta-amyrin synthase (AHRD V1 **** Q8GSL7_MEDTR); contains Interpro domain(s) IPR018333 Squalene cyclase IPR002365 Terpene synthase, conserved site
MT4G086220	Ethylene responsive transcription factor 2b (AHRD V1 *-*- C0J9I6_9ROSA); contains Interpro domain(s) IPR001471 Pathogenesis-related transcriptional factor and ERF, DNA-binding
MT5G021760	GDP-mannose 4 6-dehydratase (AHRD V1 **** B7XH28_NICBE); contains Interpro domain(s) IPR006368 GDP-mannose 4,6-dehydratase
MT7G050870	Pectinesterase (AHRD V1 ***- B7FLY5_MEDTR); contains Interpro domain(s) IPR000070 Pectinesterase, catalytic
MT4G077470	Ubiquitin carboxyl-terminal hydrolase (AHRD V1 ***- B9N564_POPTR); contains Interpro domain(s) IPR001394 Peptidase C19, ubiquitin carboxyl-terminal hydrolase 2
MT5G078210	GDSL esterase/lipase At5g37690 (AHRD V1 ***- Q9FHQ1); contains Interpro domain(s) IPR001087 Lipase, GDSL
MT4G113710	Avr9/Cf-9 rapidly elicited protein 11 (Fragment) (AHRD V1 ***- Q5MJX3_TOBAC); contains Interpro domain(s) IPR002290 Serine/threonine protein kinase
MT5G061690	Aspartic proteinase-like protein 1 (AHRD V1 ***- Q9LX20); contains Interpro domain(s) IPR001461 Peptidase A1
MT4G007060	WRKY transcription factor 18 (AHRD V1 **** Q9C5T4); contains Interpro domain(s) IPR003657 DNA-binding WRKY
MT8G013860	Ethylene-responsive transcription factor TINY (AHRD V1 *-*- Q39127); contains Interpro domain(s) IPR001471 Pathogenesis-related transcriptional factor and ERF, DNA-binding
MT8G093790	NAC domain-containing protein 2 (AHRD V1 ***- Q39013); contains Interpro domain(s) IPR003441 No apical meristem (NAM) protein
MT3G088970	Argininosuccinate synthase (AHRD V1 **** C6T9M0_SOYBN); contains Interpro domain(s) IPR001518 Argininosuccinate synthase
MT4G086160	Ethylene-responsive transcription factor 1 (AHRD V1 *-*- Q6K7E6); contains Interpro domain(s) IPR001471 Pathogenesis-related transcriptional factor and ERF, DNA-binding
MT3G052120	Linalool synthase, chloroplastic (AHRD V1 **** Q84UV0); contains Interpro domain(s) IPR005630 Terpene synthase, metal-binding domain
MT4G100380	Ethylene-responsive transcription factor 1A (AHRD V1 **** A9P6A4_MEDTR); contains Interpro domain(s) IPR001471 Pathogenesis-related transcriptional factor and ERF, DNA-binding
MT2G036490	Probably inactive receptor-like protein kinase At2g46850 (AHRD V1 *-*- Q8S8N4); contains Interpro domain(s) IPR017442 Serine/threonine protein kinase-related
MT5G023980	Protein kinase APK1B, chloroplastic (AHRD V1 ***- P46573); contains Interpro domain(s) IPR002290 Serine/threonine protein kinase
response to osmotic stress
MT5G010930	Dehydration-responsive element-binding protein 1F (AHRD V1 **** Q9LN86); contains Interpro domain(s) IPR001471 Pathogenesis-related transcriptional factor and ERF, DNA-binding
MT3G070860	Leucoanthocyanidin dioxygenase (AHRD V1 **** P51091); contains Interpro domain(s) IPR005123 Oxoglutarate and iron-dependent oxygenase
MT1G084050	Nicotianamine synthase (AHRD V1 ***- B9A9Z1_LOTJA); contains Interpro domain(s) IPR004298 Nicotianamine synthase
MT1G072420	Xyloglucan-specific endoglucanase inhibitor protein (AHRD V1 **-- B9VUU9_CAPAN); contains Interpro domain(s) IPR001461 Peptidase A1
MT1G072380	Basic 7S globulin (AHRD V1 ***- P13917); contains Interpro domain(s) IPR001461 Peptidase A1
MT8G067280	Transcription factor MYC2 (AHRD V1 **** Q39204); contains Interpro domain(s) IPR011598 Helix-loop-helix DNA-binding
MT7G071120	WRKY transcription factor 2 (Fragment) (AHRD V1 *-** C5H9Y9_BRANA); contains Interpro domain(s) IPR003657 DNA-binding WRKY
MT2G040130	R111 (AHRD V1 ***- D2CFI1_COFAR)
MT8G045670	MLP-like protein 34 (AHRD V1 ***- Q9SSK7); contains Interpro domain(s) IPR000916 Bet v I allergen
MT5G016510	R2R3-MYB transcription factor (Fragment) (AHRD V1 *-*- Q7DLH3_ARATH); contains Interpro domain(s) IPR015495 Myb transcription factor
MT4G061130	Mitogen-activated protein kinase 1 (AHRD V1 ***- Q5K6Q4_SOYBN); contains Interpro domain(s) IPR002290 Serine/threonine protein kinase
MT8G045640	MLP-like protein 31 (AHRD V1 ***- Q941R6); contains Interpro domain(s) IPR000916 Bet v I allergen
MT2G029750	Peroxidase (AHRD V1 **** A4UN77_MEDTR); contains Interpro domain(s) IPR019793 Peroxidases heam-ligand binding site IPR002016 Haem peroxidase, plant/fungal/bacterial
response to salt stress
MT1G072380	Basic 7S globulin (AHRD V1 ***- P13917); contains Interpro domain(s) IPR001461 Peptidase A1
MT1G072420	Xyloglucan-specific endoglucanase inhibitor protein (AHRD V1 **-- B9VUU9_CAPAN); contains Interpro domain(s) IPR001461 Peptidase A1
MT1G084050	Nicotianamine synthase (AHRD V1 ***- B9A9Z1_LOTJA); contains Interpro domain(s) IPR004298 Nicotianamine synthase
MT2G029750	Peroxidase (AHRD V1 **** A4UN77_MEDTR); contains Interpro domain(s) IPR019793 Peroxidases heam-ligand binding site IPR002016 Haem peroxidase, plant/fungal/bacterial
MT2G040130	R111 (AHRD V1 ***- D2CFI1_COFAR)
MT3G070860	Leucoanthocyanidin dioxygenase (AHRD V1 **** P51091); contains Interpro domain(s) IPR005123 Oxoglutarate and iron-dependent oxygenase
MT5G010930	Dehydration-responsive element-binding protein 1F (AHRD V1 **** Q9LN86); contains Interpro domain(s) IPR001471 Pathogenesis-related transcriptional factor and ERF, DNA-binding
MT5G016510	R2R3-MYB transcription factor (Fragment) (AHRD V1 *-*- Q7DLH3_ARATH); contains Interpro domain(s) IPR015495 Myb transcription factor
MT7G071120	WRKY transcription factor 2 (Fragment) (AHRD V1 *-** C5H9Y9_BRANA); contains Interpro domain(s) IPR003657 DNA-binding WRKY
MT8G045640	MLP-like protein 31 (AHRD V1 ***- Q941R6); contains Interpro domain(s) IPR000916 Bet v I allergen
MT8G045670	MLP-like protein 34 (AHRD V1 ***- Q9SSK7); contains Interpro domain(s) IPR000916 Bet v I allergen
MT8G067280	Transcription factor MYC2 (AHRD V1 **** Q39204); contains Interpro domain(s) IPR011598 Helix-loop-helix DNA-binding
response to carbohydrate stimulus
MT8G067280	Transcription factor MYC2 (AHRD V1 **** Q39204); contains Interpro domain(s) IPR011598 Helix-loop-helix DNA-binding
MT7G113800	RING finger protein 43 (AHRD V1 *-*- Q5NCP0); contains Interpro domain(s) IPR001841 Zinc finger, RING-type
MT7G071120	WRKY transcription factor 2 (Fragment) (AHRD V1 *-** C5H9Y9_BRANA); contains Interpro domain(s) IPR003657 DNA-binding WRKY
MT5G016510	R2R3-MYB transcription factor (Fragment) (AHRD V1 *-*- Q7DLH3_ARATH); contains Interpro domain(s) IPR015495 Myb transcription factor
MT4G070430	Glucose-1-phosphate adenylyltransferase (AHRD V1 **** Q84UT2_PHAVU); contains Interpro domain(s) IPR011831 Glucose-1-phosphate adenylyltransferase
MT4G061130	Mitogen-activated protein kinase 1 (AHRD V1 ***- Q5K6Q4_SOYBN); contains Interpro domain(s) IPR002290 Serine/threonine protein kinase
MT4G086190	Ethylene responsive transcription factor 2a (AHRD V1 *-*- C0J9I7_9ROSA); contains Interpro domain(s) IPR001471 Pathogenesis-related transcriptional factor and ERF, DNA-binding
MT4G086220	Ethylene responsive transcription factor 2b (AHRD V1 *-*- C0J9I6_9ROSA); contains Interpro domain(s) IPR001471 Pathogenesis-related transcriptional factor and ERF, DNA-binding
MT4G007060	WRKY transcription factor 18 (AHRD V1 **** Q9C5T4); contains Interpro domain(s) IPR003657 DNA-binding WRKY
regulation of primary metabolic process
MT5G014520	BHLH transcription factor (AHRD V1 *-*- Q401N5_9LILI); contains Interpro domain(s) IPR011598 Helix-loop-helix DNA-binding
MT5G010930	Dehydration-responsive element-binding protein 1F (AHRD V1 **** Q9LN86); contains Interpro domain(s) IPR001471 Pathogenesis-related transcriptional factor and ERF, DNA-binding
MT1G013760	WRKY transcription factor 76 (AHRD V1 **** Q20DP5_ORYSA); contains Interpro domain(s) IPR003657 DNA-binding WRKY
MT8G067280	Transcription factor MYC2 (AHRD V1 **** Q39204); contains Interpro domain(s) IPR011598 Helix-loop-helix DNA-binding
MT1G101970	MADS-box transcription factor 34 (AHRD V1 *-*- Q84V72_MAIZE); contains Interpro domain(s) IPR002100 Transcription factor, MADS-box
MT7G075870	MADS-box transcription factor (Fragment) (AHRD V1 *-** C6F716_PSEMZ); contains Interpro domain(s) IPR002100 Transcription factor, MADS-box
MT3G101290	Myb transcription factor (Fragment) (AHRD V1 *-*- Q8LSX7_9CONI); contains Interpro domain(s) IPR015495 Myb transcription factor
MT7G109320	Myb-like transcription factor (AHRD V1 *-** Q944N2_MAIZE); contains Interpro domain(s) IPR015495 Myb transcription factor
MT1G101600	Dehydration-responsive element binding protein 7 (AHRD V1 ***- A5JNJ6_SOYBN); contains Interpro domain(s) IPR001471 Pathogenesis-related transcriptional factor and ERF, DNA-binding
MT7G071120	WRKY transcription factor 2 (Fragment) (AHRD V1 *-** C5H9Y9_BRANA); contains Interpro domain(s) IPR003657 DNA-binding WRKY
MT1G082480	Transcription factor bHLH94 (AHRD V1 **** Q9SK91); contains Interpro domain(s) IPR011598 Helix-loop-helix DNA-binding
MT1G101550	Ethylene-responsive transcription factor ERF026 (AHRD V1 ***- Q9CAN9); contains Interpro domain(s) IPR001471 Pathogenesis-related transcriptional factor and ERF, DNA-binding
MT5G016510	R2R3-MYB transcription factor (Fragment) (AHRD V1 *-*- Q7DLH3_ARATH); contains Interpro domain(s) IPR015495 Myb transcription factor
MT1G090290	Ethylene-responsive transcription factor 5 (AHRD V1 **** Q40478); contains Interpro domain(s) IPR001471 Pathogenesis-related transcriptional factor and ERF, DNA-binding
MT0G20330	Ethylene-responsive transcription factor 5 (AHRD V1 **** Q40478); contains Interpro domain(s) IPR001471 Pathogenesis-related transcriptional factor and ERF, DNA-binding
MT4G086190	Ethylene responsive transcription factor 2a (AHRD V1 *-*- C0J9I7_9ROSA); contains Interpro domain(s) IPR001471 Pathogenesis-related transcriptional factor and ERF, DNA-binding
MT2G013950	Unknown Protein (AHRD V1); contains Interpro domain(s) IPR003657 DNA-binding WRKY
MT4G086220	Ethylene responsive transcription factor 2b (AHRD V1 *-*- C0J9I6_9ROSA); contains Interpro domain(s) IPR001471 Pathogenesis-related transcriptional factor and ERF, DNA-binding
MT4G007060	WRKY transcription factor 18 (AHRD V1 **** Q9C5T4); contains Interpro domain(s) IPR003657 DNA-binding WRKY
MT8G013860	Ethylene-responsive transcription factor TINY (AHRD V1 *-*- Q39127); contains Interpro domain(s) IPR001471 Pathogenesis-related transcriptional factor and ERF, DNA-binding
MT8G093790	NAC domain-containing protein 2 (AHRD V1 ***- Q39013); contains Interpro domain(s) IPR003441 No apical meristem (NAM) protein
MT4G086160	Ethylene-responsive transcription factor 1 (AHRD V1 *-*- Q6K7E6); contains Interpro domain(s) IPR001471 Pathogenesis-related transcriptional factor and ERF, DNA-binding
MT4G100380	Ethylene-responsive transcription factor 1A (AHRD V1 **** A9P6A4_MEDTR); contains Interpro domain(s) IPR001471 Pathogenesis-related transcriptional factor and ERF, DNA-binding
secondary metabolic process
MT5G010930	Dehydration-responsive element-binding protein 1F (AHRD V1 **** Q9LN86); contains Interpro domain(s) IPR001471 Pathogenesis-related transcriptional factor and ERF, DNA-binding
MT8G072260	Abscisic acid 8'-hydroxylase (AHRD V1 **** Q0H212_PHAVU); contains Interpro domain(s) IPR002401 Cytochrome P450, E-class, group I
MT8G067280	Transcription factor MYC2 (AHRD V1 **** Q39204); contains Interpro domain(s) IPR011598 Helix-loop-helix DNA-binding
MT7G109320	Myb-like transcription factor (AHRD V1 *-** Q944N2_MAIZE); contains Interpro domain(s) IPR015495 Myb transcription factor
MT7G071120	WRKY transcription factor 2 (Fragment) (AHRD V1 *-** C5H9Y9_BRANA); contains Interpro domain(s) IPR003657 DNA-binding WRKY
MT5G025610	Abscisic acid 8'-hydroxylase (AHRD V1 **** Q0H212_PHAVU); contains Interpro domain(s) IPR002401 Cytochrome P450, E-class, group I
MT8G074050	Leucoanthocyanidin dioxygenase (AHRD V1 ***- P51091); contains Interpro domain(s) IPR005123 Oxoglutarate and iron-dependent oxygenase
MT4G061130	Mitogen-activated protein kinase 1 (AHRD V1 ***- Q5K6Q4_SOYBN); contains Interpro domain(s) IPR002290 Serine/threonine protein kinase
MT4G005190	Beta-amyrin synthase (AHRD V1 **** Q8GSL7_MEDTR); contains Interpro domain(s) IPR018333 Squalene cyclase IPR002365 Terpene synthase, conserved site
GDP-mannose metabolic process
MT5G021760	GDP-mannose 4 6-dehydratase (AHRD V1 **** B7XH28_NICBE); contains Interpro domain(s) IPR006368 GDP-mannose 4,6-dehydratase
MT5G021770	GDP-mannose 4 6-dehydratase (AHRD V1 **** B7XH28_NICBE); contains Interpro domain(s) IPR006368 GDP-mannose 4,6-dehydratase
