# Supplementary material for: Kresoxim-methyl primes Medicago truncatula plants against abiotic stress factors via altered reactive oxygen and nitrogen species signalling leading to downstream transcriptional and metabolic readjustment
Source: J Exp Bot. 2015 Dec 27;67(5):1259–74. doi: 10.1093/jxb/erv516 (PMC4762377; doi:10.1093/jxb/erv516)
Supplement: Supplementary Data [file supp_erv516_Supplementary_Table_S4.xlsx]

## Sheet: kmeans_annot-Supplementary-A
Original row	ID	Description	D1	D3	KM_D1	KM_D2	KM_D3	S1	S3	KM_S1	KM_S2	KM_S3	k-means_cluster
154	MT4G054920	Cytochrome P450 94A1 (AHRD V1 ***- O81117) contains Interpro domain(s) IPR002401 Cytochrome P450 E-class Group I	0.0821357	0.849708	-1.52787	-1.58555	-1.17971	-2.31082	-2.67846	-2.76434	-2.2748	-2.83628	1
210	MT4G101280	14 kDa proline-rich protein DC2.15 (AHRD V1 **-- P14009) contains Interpro domain(s) IPR013770 Plant lipid transfer protein and hydrophobic protein helical	1.92841	1.29492	0.344157	0.403542	0.425832	-3.30017	-3.44444	-3.03306	-2.81036	-3.24308	1
216	MT4G086190	Ethylene responsive transcription factor 2a (AHRD V1 *-*- C0J9I7_9ROSA) contains Interpro domain(s) IPR001471 PathoGenesis-related transcriptional factor and ERF DNA-bindinG	2.60413	2.00047	-1.41883	-1.79954	-0.990384	-2.74104	-2.7981	-1.9796	-2.33789	-2.45865	1
226	MT3G070880	Zinc finGer CCCH domain-containinG protein 29 (AHRD V1 ***- Q9XEE6) contains Interpro domain(s) IPR000571 Zinc finGer CCCH-type	3.89299	3.12571	1.26675	0.166437	-0.00330792	-1.66262	-1.91026	-0.663256	-1.91268	-1.92834	1
294	MT5G091050	3-hydroxy-3-methylGlutaryl coenzyme A reductase 4 (AHRD V1 ***- A9YVC4_MT) contains Interpro domain(s) IPR004554 HydroxymethylGlutaryl-CoA reductase class I catalytic	3.90678	2.68261	-0.347901	-0.964015	-1.13378	-1.25147	-0.537521	-0.741391	-0.120918	-0.505025	1
295	MT5G016660	Anthocyanin 3prime-O-beta-Glucosyltransferase (AHRD V1 **** Q8H0F2) contains Interpro domain(s) IPR002213 UDP-Glucuronosyl/UDP-Glucosyltransferase	1.1697	1.35136	0.423438	0.399547	-0.0597008	-0.424732	-0.368834	-1.38287	-0.545338	-1.80737	1
297	MT8G098320	DNA-damaGe-repair/toleration protein DRT102 (AHRD V1 ***- Q05212) contains Interpro domain(s) IPR003500 Ribose/Galactose isomerase	1.64747	1.60725	1.08238	0.643607	0.665356	-0.334345	-0.490411	-0.440395	-0.135718	-0.318648	1
298	MT4G068220	Unknown Protein (AHRD V1)	1.95346	2.33688	0.567837	0.852345	0.306359	-0.25004	-0.808808	0.509549	-1.39214	-1.00387	1
301	MT7G109420	Unknown Protein (AHRD V1)	2.02505	2.37652	1.18761	0.735651	0.255269	-1.63679	-1.59443	1.04984	-0.352165	-1.71673	1
305	MT4G113710	Avr9/Cf-9 rapidly elicited protein 11 (FraGment) (AHRD V1 ***- Q5MJX3_TOBAC) contains Interpro domain(s) IPR002290 Serine/threonine protein kinase	4.28198	3.02572	0.972374	0.52235	0.108897	-0.561153	-0.716566	0.100137	-1.11408	-1.33235	1
401	MT2G098890	Calmodulin-like protein (AHRD V1 ***- Q6RZU7_MUSAC) contains Interpro domain(s) IPR011992 EF-Hand type	2.15461	2.55184	1.35293	0.668243	0.634477	0.347369	0.236834	0.841999	1.38626	0.696935	1
410	MT5G010800	F-box family protein (AHRD V1 ***- B9GKN4_POPTR) contains Interpro domain(s) IPR001810 Cyclin-like F-box	3.0775	2.71214	1.87007	1.52733	1.35928	1.87281	1.99996	1.82316	1.62632	1.59971	1
411	MT5G014520	BHLH transcription factor (AHRD V1 *-*- Q401N5_9LILI) contains Interpro domain(s) IPR011598 Helix-loop-helix DNA-bindinG	2.94658	3.22231	1.90004	1.65071	1.30221	1.54621	1.62697	1.09425	1.44639	1.6112	1
413	MT2G008220	Anthocyanidin 3-O-Glucosyltransferase (AHRD V1 *-*- Q43716) contains Interpro domain(s) IPR002213 UDP-Glucuronosyl/UDP-Glucosyltransferase	2.94538	2.96555	2.18532	2.03487	1.8823	1.75354	1.9614	1.13826	2.58395	1.82839	1
418	MT5G065580	Uncharacterized hydrolase C22A12.06c (AHRD V1 **** O13897)	3.35691	2.95906	1.81984	1.65896	1.31825	0.727709	0.632991	1.18077	0.88824	0.695438	1
419	MT7G113800	RING finGer protein 43 (AHRD V1 *-*- Q5NCP0) contains Interpro domain(s) IPR001841 Zinc finGer RING-type	3.09886	2.93873	2.19266	1.81681	1.50028	0.75055	0.815463	1.3706	1.31195	0.989939	1
423	MT2G082090	GRAS family transcription factor (AHRD V1 **-- B9I7E1_POPTR) contains Interpro domain(s) IPR005202 GRAS transcription factor	4.95281	3.97464	2.73985	2.48941	2.28372	1.34923	1.21559	1.31043	1.02377	0.89398	1
604	MT1G102240	Unknown Protein (AHRD V1) contains Interpro domain(s) IPR006121 Heavy metal transport/detoxification protein	4.45554	4.38138	3.823	3.65298	3.77388	4.04518	3.45685	3.23551	3.46567	3.35617	1
612	MT6G059730	Kunitz-type trypsin inhibitor-like 2 protein (AHRD V1 **** O82711) contains Interpro domain(s) IPR002160 Proteinase inhibitor I3 Kunitz leGume	4.93784	5.37658	3.08884	2.81858	2.64451	2.61578	2.92271	1.73904	4.06831	3.21895	1
616	MT3G106580	Protease inhibitor (AHRD V1 *-*- Q8RVX2_SESRO) contains Interpro domain(s) IPR011065 Kunitz inhibitor ST1-like	4.40532	4.85795	2.50909	2.59175	2.64985	2.93219	3.02285	2.29653	3.28771	2.50207	1
631	MT7G082640	Non-specific lipid-transfer protein 2 (AHRD V1 ***- P82353) contains Interpro domain(s) IPR013770 Plant lipid transfer protein and hydrophobic protein helical	5.6999	5.61303	4.79395	4.7669	4.47444	4.42825	4.53352	5.11911	4.90303	4.74921	1
8	MT5G078860	MYB transcription factor AN2 (FraGment) (AHRD V1 *-*- C7AZ71_SOLCI) contains Interpro domain(s) IPR015495 Myb transcription factor	-2.85325	-2.62187	-3.48442	-3.68216	-4.10319	-3.68213	-3.49815	-3.62581	-3.74924	-3.38147	1
15	MT3G083570	Unknown Protein (AHRD V1)	-1.76601	-1.97514	-3.47018	-3.64844	-3.84066	-3.32808	-3.54821	-3.40872	-3.33879	-3.45897	1
16	MT4G086220	Ethylene responsive transcription factor 2b (AHRD V1 *-*- C0J9I6_9ROSA) contains Interpro domain(s) IPR001471 PathoGenesis-related transcriptional factor and ERF DNA-bindinG	-1.66312	-1.56698	-3.85852	-3.50376	-3.61464	-3.46099	-3.33189	-3.31942	-3.4533	-3.55285	1
35	MT1G104890	Cysteine-rich receptor-like protein kinase 25 (AHRD V1 ***- Q9M0X5) contains Interpro domain(s) IPR002290 Serine/threonine protein kinase	-2.00083	-1.86193	-2.48306	-2.68883	-2.77443	-2.39216	-2.7215	-2.86185	-2.65319	-2.61464	1
36	MT1G087150	E3 ubiquitin-protein liGase MARCH6 (AHRD V1 *-*- Q5R9W1) contains Interpro domain(s) IPR011016 Zinc finGer RING-CH-type	-1.69822	-1.95562	-2.56823	-2.77944	-2.52283	-3.01462	-2.86423	-2.80912	-2.77854	-2.66178	1
37	AC233577_14	GDSL esterase/lipase At4G01130 (AHRD V1 ***- Q9M153) contains Interpro domain(s) IPR001087 Lipase GDSL MtChr9 start from 8943564 oriGin from: AC233577.5	-1.44502	-1.76264	-2.64017	-2.94345	-2.7103	-2.74268	-2.7981	-2.44843	-2.50288	-2.78066	1
38	MT4G090140	GDSL esterase/lipase At4G01130 (AHRD V1 **** Q9M153) contains Interpro domain(s) IPR001087 Lipase GDSL	-1.44502	-1.76264	-2.64017	-2.94345	-2.7103	-2.74268	-2.7981	-2.44843	-2.50288	-2.78066	1
125	MT3G026620	Beta-Glucosidase 12 (AHRD V1 ***- Q7XKV4) contains Interpro domain(s) IPR001360 Glycoside hydrolase family 1	0.0473346	0.82511	-4.10069	-3.80752	-3.72102	-3.61051	-3.7696	-3.59394	-2.89343	-2.29359	1
126	MT4G094050	White-brown-complex ABC transporter family (FraGment) (AHRD V1 **** B9GGB9_POPTR) contains Interpro domain(s) IPR013525 ABC-2 type transporter	-1.5631	-1.56698	-2.14325	-2.13593	-2.19351	-2.16343	-2.10013	-2.3733	-2.06377	-2.25379	1
134	MT1G072380	Basic 7S Globulin (AHRD V1 ***- P13917) contains Interpro domain(s) IPR001461 Peptidase A1	-1.14128	-1.52188	-2.40789	-3.26136	-3.02662	-2.40378	-2.34817	-2.39686	-2.49365	-2.96128	1
135	MT5G061690	Aspartic proteinase-like protein 1 (AHRD V1 ***- Q9LX20) contains Interpro domain(s) IPR001461 Peptidase A1	-1.1832	-1.26793	-2.21479	-2.67136	-2.74271	-2.57071	-2.63458	-2.07133	-2.02875	-2.51791	1
136	MT3G083620	O-methyltransferase (FraGment) (AHRD V1 *-** Q94L18_BRANA) contains Interpro domain(s) IPR016461 O-methyltransferase COMT eukaryota	-1.26602	-0.653414	-2.4977	-2.69736	-2.7189	-2.80563	-2.56893	-2.37959	-2.41899	-2.90685	1
137	MT7G079320	Wall-associated receptor kinase-like 2 (AHRD V1 *-*- Q7X8C5) contains Interpro domain(s) IPR017442 Serine/threonine protein kinase-related	-1.28423	-1.41629	-1.9897	-2.18957	-2.01297	-2.94651	-2.70601	-2.53819	-2.70201	-2.7195	1
138	MT2G096230	Exocyst complex component 7 (AHRD V1 *-*- O54922) contains Interpro domain(s) IPR004140 Exo70 exocyst complex subunit	-1.03817	-1.27952	-2.21774	-1.8332	-2.12524	-2.71814	-2.71472	-2.06828	-2.35488	-2.44509	1
139	MT2G089210	Centrin-2 (AHRD V1 *-*- Q2TBN3) contains Interpro domain(s) IPR011992 EF-Hand type	-0.836474	-0.903863	-3.12782	-2.61075	-2.1946	-3.15168	-3.11302	-3.10902	-2.76681	-2.99462	1
140	MT7G077160	Trypsin inhibitor (AHRD V1 ***- Q9AVS2_PEA) contains Interpro domain(s) IPR000877 Proteinase inhibitor I12 Bowman-Birk	-1.19652	-1.28271	-2.36982	-2.18217	-2.42019	-3.28532	-3.18605	-3.02911	-2.86967	-2.74348	1
141	MT2G029740	Peroxidase (AHRD V1 **** A4UN77_MT) contains Interpro domain(s) IPR000823 Plant peroxidase	-1.18933	-0.929075	-2.21586	-1.90751	-2.03303	-2.98259	-3.01858	-3.10116	-3.22958	-3.19755	1
142	MT1G101970	MADS-box transcription factor 34 (AHRD V1 *-*- Q84V72_MAIZE) contains Interpro domain(s) IPR002100 Transcription factor MADS-box	-0.982598	-0.592394	-2.08226	-2.15785	-1.85252	-3.0959	-3.08793	-3.05216	-2.64249	-2.56228	1
143	MT3G087900	RING finGer family protein (AHRD V1 *-*- Q4TU39_ARATH) contains Interpro domain(s) IPR018957 Zinc finGer C3HC4 RING-type	-0.915584	-0.648169	-1.62333	-1.59342	-2.02999	-2.16382	-2.6404	-2.56312	-3.152	-2.61363	1
144	MT5G006460	Uncharacterized N-acetyltransferase p20 (AHRD V1 ***- P05332) contains Interpro domain(s) IPR000182 GCN5-related N-acetyltransferase	-0.124109	-0.875321	-1.94855	-1.85162	-1.78457	-1.77176	-1.99337	-2.52491	-2.59132	-2.57916	1
146	MT7G086320	Unknown Protein (AHRD V1)	-0.522521	-1.00609	-2.42849	-3.52026	-3.6459	-3.59172	-3.28237	-3.3802	-3.3287	-3.40986	1
147	MT4G086160	Ethylene-responsive transcription factor 1 (AHRD V1 *-*- Q6K7E6) contains Interpro domain(s) IPR001471 PathoGenesis-related transcriptional factor and ERF DNA-bindinG	0.141641	-1.25619	-3.41107	-2.98609	-3.05508	-3.47589	-3.58896	-3.18791	-3.24532	-3.41885	1
148	MT5G023980	Protein kinase APK1B chloroplastic (AHRD V1 ***- P46573) contains Interpro domain(s) IPR002290 Serine/threonine protein kinase	-0.0294125	-0.722702	-2.61202	-2.94587	-2.66456	-2.99453	-2.62221	-2.79888	-3.08579	-2.86438	1
149	MT1G031580	Kinase R-like protein (FraGment) (AHRD V1 *-*- Q8W1F1_AEGTA) contains Interpro domain(s) IPR002290 Serine/threonine protein kinase	0.397522	-0.437259	-1.92641	-2.54754	-3.16065	-3.40343	-2.93507	-2.74221	-2.81508	-3.33577	1
150	MT1G013760	WRKY transcription factor 76 (AHRD V1 **** Q20DP5_ORYSA) contains Interpro domain(s) IPR003657 DNA-bindinG WRKY	0.660755	0.327593	-1.37762	-1.81476	-0.783268	-1.98663	-2.57164	-3.26939	-3.35255	-3.17987	1
151	MT3G089940	Alcohol dehydroGenase 1 (AHRD V1 **** Q84V97_LOTCO) contains Interpro domain(s) IPR002085 Alcohol dehydroGenase superfamily zinc-containinG	-0.24965	-0.396169	-1.05422	-1.59036	-1.47827	-3.03389	-2.99523	-2.75363	-2.82031	-2.91582	1
152	MT1G084050	Nicotianamine synthase (AHRD V1 ***- B9A9Z1_LOTJA) contains Interpro domain(s) IPR004298 Nicotianamine synthase	-0.188487	-0.0105038	-0.920854	-1.59436	-1.72464	-3.22338	-2.53952	-2.72695	-2.47757	-2.33884	1
153	MT3G087270	Unknown Protein (AHRD V1) contains Interpro domain(s) IPR000008 C2 calcium-dependent membrane tarGetinG	-0.033746	-0.0707592	-1.14004	-1.44651	-1.06291	-2.71771	-2.38425	-2.50787	-2.29301	-2.65366	1
155	MT2G029750	Peroxidase (AHRD V1 **** A4UN77_MT) contains Interpro domain(s) IPR019793 Peroxidases heam-liGand bindinG site IPR002016 Haem peroxidase plant/funGal/bacterial	0.127045	0.567367	-0.80397	-1.1224	-0.865485	-2.05551	-2.40815	-2.76434	-1.90806	-2.41316	1
156	MT5G010930	Dehydration-responsive element-bindinG protein 1F (AHRD V1 **** Q9LN86) contains Interpro domain(s) IPR001471 PathoGenesis-related transcriptional factor and ERF DNA-bindinG	1.4206	0.366095	-2.21586	-2.18957	-1.39834	-2.82213	-2.95282	-2.14228	-2.9122	-2.60278	1
157	MT8G072260	Abscisic acid 8prime-hydroxylase (AHRD V1 **** Q0H212_PHAVU) contains Interpro domain(s) IPR002401 Cytochrome P450 E-class Group I	1.2725	0.604623	-1.86371	-2.65225	-3.14362	-3.21036	-3.00155	-2.78679	-2.95783	-2.77656	1
158	MT3G099490	Unknown Protein (AHRD V1)	1.56106	0.999637	-2.23292	-3.24802	-3.52046	-2.35736	-2.95179	-2.51103	-2.37634	-2.89564	1
196	MT1G072420	XyloGlucan-specific endoGlucanase inhibitor protein (AHRD V1 **-- B9VUU9_CAPAN) contains Interpro domain(s) IPR001461 Peptidase A1	-0.142752	0.224789	-1.30635	-1.75295	-1.81425	-1.43388	-1.0121	-2.63411	-1.30084	-2.28825	1
203	MT1G110670	MonoGlyceride lipase (AHRD V1 ***- Q99685)	-0.0294125	-0.219893	-0.813037	-0.934006	-1.34328	-1.09938	-1.17964	-1.53569	-1.42474	-1.24048	1
209	MT4G101330	14 kDa proline-rich protein DC2.15 (AHRD V1 *--- P14009) contains Interpro domain(s) IPR013770 Plant lipid transfer protein and hydrophobic protein helical	0.812228	0.532997	0.0687494	-0.265518	-0.248005	-3.16455	-2.96022	-3.10793	-2.90381	-2.74415	1
211	MT4G082590	Unknown Protein (AHRD V1) contains Interpro domain(s) IPR005134 Uncharacterised protein family UPF0114	2.36503	1.83134	-0.691089	-0.500089	0.287563	-2.4664	-2.63327	-2.41407	-2.55212	-2.93264	1
212	MT4G128590	XyloGlucan endotransGlucosylase/hydrolase 8 (AHRD V1 **** C0IRI1_MALDO) contains Interpro domain(s) IPR016455 XyloGlucan endotransGlucosylase/hydrolase	2.4971	1.00859	-1.9597	-2.01921	-1.19155	-1.6972	-1.6039	-1.52897	-1.2516	-1.36276	1
213	MT2G040130	R111 (AHRD V1 ***- D2CFI1_COFAR)	1.01335	1.19903	-0.867663	-1.81939	-1.70429	-1.82553	-1.91523	-0.0485073	-1.8586	-2.4433	1
214	MT4G128580	XyloGlucan endotransGlucosylase/hydrolase 8 (AHRD V1 **** C0IRI1_MALDO) contains Interpro domain(s) IPR016455 XyloGlucan endotransGlucosylase/hydrolase	2.17461	2.07352	-0.837316	-2.30087	-1.25314	-1.02264	-1.06343	-0.347283	-0.878352	-1.61949	1
215	MT3G101290	Myb transcription factor (FraGment) (AHRD V1 *-*- Q8LSX7_9CONI) contains Interpro domain(s) IPR015495 Myb transcription factor	2.09654	2.05696	-1.31007	-1.20783	-1.39733	-1.11909	-1.35371	0.63022	-1.02187	-1.10305	1
217	MT5G013530	Protein TIFY 7 (AHRD V1 ***- Q8W4J8) contains Interpro domain(s) IPR018467 CCT domain-like	3.45334	2.57043	-2.37599	-1.11987	-1.59774	-2.072	-2.44123	-1.22093	-2.39938	-2.5874	1
218	MT5G089820	Unknown Protein (AHRD V1)	1.14857	0.754889	-0.0502199	-0.209951	-0.864491	-1.27662	-1.57744	0.217223	-0.932437	-1.28087	1
219	MT8G076820	Peroxidase (AHRD V1 ***- Q0ZA68_9ROSI) contains Interpro domain(s) IPR000823 Plant peroxidase	0.649815	0.599802	-0.191459	-0.440063	-0.0971461	-2.15327	-2.51312	-0.594889	-2.76632	-1.34268	1
220	MT7G010710	(E E)-alpha-farnesene synthase (AHRD V1 **** Q84LB2_MALDO) contains Interpro domain(s) IPR005630 Terpene synthase metal-bindinG domain	1.28391	1.12318	-0.264246	-1.06259	-0.500501	-2.35736	-0.791498	-1.39197	-2.47075	-2.25525	1
221	MT5G035980	WD repeat-containinG protein 5 homoloG (AHRD V1 *--- Q54KL5) contains Interpro domain(s) IPR020472 G-protein beta WD-40 repeat reGion	1.00969	0.855487	-0.408482	-0.916485	-0.839982	-2.12209	-2.69009	-1.98885	-1.95724	-2.4088	1
222	MT8G092580	Unknown Protein (AHRD V1)	1.79464	0.874435	-0.847469	-0.204897	-0.477654	-1.56725	-2.00291	-1.63347	-2.60414	-2.0931	1
223	MT4G070430	Glucose-1-phosphate adenylyltransferase (AHRD V1 **** Q84UT2_PHAVU) contains Interpro domain(s) IPR011831 Glucose-1-phosphate adenylyltransferase	1.59066	0.962574	-0.142994	-0.745564	-0.151405	-1.59964	-1.69225	-1.282	-1.46616	-1.65451	1
224	MT1G101600	Dehydration-responsive element bindinG protein 7 (AHRD V1 ***- A5JNJ6_SOYBN) contains Interpro domain(s) IPR001471 PathoGenesis-related transcriptional factor and ERF DNA-bindinG	1.99629	2.37574	-0.24904	-0.917685	-0.525123	-2.40925	-2.30165	-0.596579	-1.44793	-1.75997	1
225	MT8G105140	Nudix hydrolase 18 mitochondrial (AHRD V1 ***- Q9LQU5) contains Interpro domain(s) IPR000086 NUDIX hydrolase domain	2.58208	1.99608	0.705926	0.121776	-0.398887	-2.21462	-2.4889	-0.988488	-2.08273	-2.67606	1
271	MT3G098340	Respiratory burst oxidase homoloG (AHRD V1 ***- Q84KK7_NICBE) contains Interpro domain(s) IPR013121 Ferric reductase NAD bindinG	0.476513	0.339887	-0.401681	-0.446423	-0.561279	-0.699091	-0.44921	-0.422549	-0.144768	-0.869634	1
272	MT6G083800	PathoGenesis-related protein 4b (FraGment) (AHRD V1 **-- Q75QH1_CAPCH) contains Interpro domain(s) IPR000726 Glycoside hydrolase family 19 catalytic IPR001153 Barwin	0.517455	0.705576	-0.16615	-0.520684	-0.272276	-0.452212	-0.190323	0.163854	-0.358517	-0.75565	1
273	MT1G073260	Unknown Protein (AHRD V1)	0.697257	0.640573	-0.275594	-0.146421	-0.0404827	-0.446776	-0.554066	-0.547874	-0.614326	-0.298279	1
276	MT6G009480	Thaumatin-like protein (AHRD V1 ***- P50699) contains Interpro domain(s) IPR001938 Thaumatin pathoGenesis-related	0.961478	0.829533	0.102873	0.0405321	0.191592	-0.0527547	-0.43463	0.467831	-0.254053	0.00179673	1
277	MT8G101650	Os08G0151000 protein (FraGment) (AHRD V1 *-*- Q0J805_ORYSJ) contains Interpro domain(s) IPR006447 Myb-like DNA-bindinG reGion SHAQKYF class	1.3427	1.02894	0.378278	-0.152319	-0.450489	-0.142862	-0.417715	-0.0120416	0.0727321	-0.218769	1
293	MT2G064930	Protein kinase catalytic domain (FraGment) (AHRD V1 *-*- Q38978_ARATH) contains Interpro domain(s) IPR002290 Serine/threonine protein kinase	1.60171	1.61976	0.896965	0.739008	0.398419	0.716586	0.714158	0.741353	0.896558	0.87798	1
296	MT3G070860	Leucoanthocyanidin dioxyGenase (AHRD V1 **** P51091) contains Interpro domain(s) IPR005123 OxoGlutarate and iron-dependent oxyGenase	1.64297	1.38334	-0.515666	-0.00252109	-0.412325	0.396489	0.190316	-0.983357	-1.09781	-1.40544	1
299	MT2G036490	Probably inactive receptor-like protein kinase At2G46850 (AHRD V1 *-*- Q8S8N4) contains Interpro domain(s) IPR017442 Serine/threonine protein kinase-related	2.32153	1.8243	0.796674	-0.0335933	-0.426286	-0.412873	-0.480968	-0.57523	-0.710364	-0.679376	1
300	MT7G093850	Disease resistance response protein 206 (AHRD V1 ***- P13240) contains Interpro domain(s) IPR004265 Plant disease resistance response protein	2.57767	2.38692	0.861337	0.437517	0.00330035	-0.177485	-1.12082	-0.60559	-1.08915	-1.28026	1
302	MT2G086920	F-box family protein (AHRD V1 ***- B9MYU0_POPTR) contains Interpro domain(s) IPR001810 Cyclin-like F-box	2.74915	2.70332	1.45014	0.916375	0.128239	-0.427732	-0.701366	0.298967	0.112584	-1.66944	1
303	MT5G013520	Protein TIFY 10A (AHRD V1 ***- Q9LMA8) contains Interpro domain(s) IPR018467 CCT domain-like	3.35291	2.95134	-0.524813	0.522157	0.575846	0.0470727	0.137234	-0.26928	-1.25634	-0.740509	1
304	MT7G071120	WRKY transcription factor 2 (FraGment) (AHRD V1 *-** C5H9Y9_BRANA) contains Interpro domain(s) IPR003657 DNA-bindinG WRKY	3.44476	2.84171	0.821558	0.315317	0.542255	-0.225265	-0.442196	-0.670491	-0.695523	-0.442497	1
400	MT2G039910	Heavy metal-induced protein 6A (AHRD V1 *-*- Q6H3E1_PEA)	2.693	1.98469	0.954485	-0.0919733	0.00330035	0.521144	0.412118	0.186124	0.0495796	0.253387	1
402	MT4G073040	Farnesylated protein (ATFP6) (AHRD V1 ***- Q9SZN7_ARATH) contains Interpro domain(s) IPR006121 Heavy metal transport/detoxification protein	2.70247	2.66357	1.13641	0.665688	0.221536	0.208191	-0.14896	0.639798	0.798427	-0.0526157	1
403	MT5G025610	Abscisic acid 8prime-hydroxylase (AHRD V1 **** Q0H212_PHAVU) contains Interpro domain(s) IPR002401 Cytochrome P450 E-class Group I	3.15183	2.43067	1.14344	0.769483	0.242087	0.492468	0.667129	1.13493	0.747148	0.998018	1
404	MT6G083900	Zinc finGer protein-like (AHRD V1 ***- Q5N7K2_ORYSJ) contains Interpro domain(s) IPR012312 Haemerythrin/HHE cation-bindinG motif	2.90226	2.43932	0.646745	1.48742	0.562448	1.2161	1.3144	1.18766	1.19191	0.988078	1
406	MT1G085140	Germin-like protein 19 (AHRD V1 ***- C7S8D3_SOYBN) contains Interpro domain(s) IPR014710 RmlC-like jelly roll fold	2.7242	2.74752	1.8684	1.74166	1.88619	1.02749	0.946898	1.73347	2.07033	1.78669	1
409	MT1G056560	Syntaxin-related protein Nt-syr1 (AHRD V1 ***- Q9ZSD5_TOBAC) contains Interpro domain(s) IPR010989 t-SNARE	2.5498	2.41024	1.79497	1.89097	1.80063	1.96068	1.76766	1.75147	1.71859	1.73048	1
414	MT5G015590	Calcium-transportinG ATPase 2 plasma membrane-type (AHRD V1 **** O81108) contains Interpro domain(s) IPR006408 ATPase P-type calcium-transportinG PMCA-type	3.78509	3.07802	1.61073	1.68325	1.89247	2.16626	2.15593	2.02398	2.06589	1.88031	1
416	MT8G067280	Transcription factor MYC2 (AHRD V1 **** Q39204) contains Interpro domain(s) IPR011598 Helix-loop-helix DNA-bindinG	4.43942	3.16556	0.944828	0.516322	0.845194	0.830162	1.1769	0.772996	0.675262	-0.0526977	1
417	MT1G108640	Unknown Protein (AHRD V1)	4.17611	3.88065	2.7047	1.85771	1.54701	-0.173383	-0.426974	1.84333	0.783717	-0.0625174	1
420	MT4G098130	Unknown Protein (AHRD V1) contains Interpro domain(s) IPR007573 Protein of unknown function DUF566	3.42946	3.59346	2.28763	1.57576	1.03917	0.468104	0.54598	1.39803	0.77144	0.804979	1
421	MT4G100380	Ethylene-responsive transcription factor 1A (AHRD V1 **** A9P6A4_MT) contains Interpro domain(s) IPR001471 PathoGenesis-related transcriptional factor and ERF DNA-bindinG	4.17779	3.42173	2.01283	1.73186	1.54079	1.2692	1.01531	0.999997	0.723495	0.274219	1
422	MT1G026110	SyrinGolide-induced protein 14-1-1 (FraGment) (AHRD V1 *-*- Q06H38_ARAHY)	4.35546	3.90742	2.7556	2.33934	1.65731	0.99728	0.59082	1.83269	1.10403	0.275058	1
424	MT3G016080	Unknown Protein (AHRD V1)	4.69145	5.19659	1.07378	-0.253228	1.18677	-2.23757	-2.87579	-0.177427	-0.561748	1.48962	1
425	MT1G074950	Sieve element-occludinG protein 3 (AHRD V1 ***- B5THF7_MT)	5.07874	5.73997	-0.10893	0.424724	1.11638	0.363394	0.367759	-1.53053	-1.2497	-0.984562	1
613	MT1G099800	Unknown Protein (AHRD V1) contains Interpro domain(s) IPR006121 Heavy metal transport/detoxification protein	5.15354	4.49499	3.44717	2.76188	2.10655	2.14451	1.91206	2.78908	1.99079	2.07422	1
614	MT5G085900	Unknown Protein (AHRD V1) contains Interpro domain(s) IPR003172 MD-2-related lipid-recoGnition	3.88204	3.64521	2.76431	2.74114	2.75697	2.83506	2.92733	2.7319	2.85877	2.63376	1
615	MT4G061130	MitoGen-activated protein kinase 1 (AHRD V1 ***- Q5K6Q4_SOYBN) contains Interpro domain(s) IPR002290 Serine/threonine protein kinase	4.34686	3.8937	2.8983	2.54767	3.02243	2.64431	2.48758	2.34391	2.22245	2.31799	1
617	MT7G101130	Unknown Protein (AHRD V1)	4.64371	4.67214	2.77283	2.62509	2.61371	2.80818	3.08054	2.88548	2.75817	2.88744	1
618	MT5G016510	R2R3-MYB transcription factor (FraGment) (AHRD V1 *-*- Q7DLH3_ARATH) contains Interpro domain(s) IPR015495 Myb transcription factor	4.62038	4.19272	3.18485	2.94769	3.10474	2.59981	2.77615	2.8763	3.20317	2.75669	1
619	MT7G093140	Seed maturation protein (AHRD V1 ***- Q9FT29_GLYTO) contains Interpro domain(s) IPR005513 Late embryoGenesis abundant (LEA) Group 1	4.49691	4.22661	3.52457	3.36568	3.19233	2.19465	2.26497	3.15207	2.71853	2.46938	1
620	MT4G097180	Unknown Protein (AHRD V1)	4.49733	4.6111	3.62261	3.20499	3.15294	2.64892	2.62667	3.81006	3.66418	3.08151	1
621	MT2G042900	Protein TIFY 10B (AHRD V1 ***- Q9S7M2) contains Interpro domain(s) IPR010399 Tify	5.45813	5.11678	4.14412	3.80393	3.97937	2.6693	2.80557	2.64355	2.86592	2.29517	1
622	MT6G070920	Nudix hydrolase 4 (AHRD V1 ***- Q9LE73) contains Interpro domain(s) IPR000086 NUDIX hydrolase domain	5.59146	5.37987	4.57971	3.89045	3.61866	3.01008	3.06684	4.27725	3.72278	3.4755	1
623	MT3G064350	Unknown Protein (AHRD V1)	5.64971	5.48229	4.30081	3.51586	2.97535	3.37786	3.24649	3.84833	3.88763	3.41297	1
624	MT1G099810	Unknown Protein (AHRD V1) contains Interpro domain(s) IPR006121 Heavy metal transport/detoxification protein	6.10833	5.45414	3.99943	3.5676	3.40045	3.47762	3.28292	4.26571	3.50867	3.37573	1
625	MT7G090630	Polyadenylate-bindinG protein-interactinG protein 2 (AHRD V1 *-*- Q94AR4)	5.80798	5.38077	4.25078	3.78986	3.72856	3.9716	3.78111	4.48266	3.48648	4.20174	1
626	MT2G081580	Centrin-2 (AHRD V1 ***- Q9R1K9) contains Interpro domain(s) IPR018247 EF-HAND 1 IPR018249 EF-HAND 2	6.14846	6.0102	4.73013	3.77644	3.29743	2.81532	2.47092	4.67502	3.59601	2.68764	1
632	MT7G092580	Unknown Protein (AHRD V1)	6.37317	6.29857	4.76877	4.03061	4.43855	4.39979	4.96961	4.10115	5.19944	4.84728	1
337	MT8G092180	Unknown Protein (AHRD V1)	0.590841	0.468044	1.03411	1.10598	1.13319	1.25028	1.21479	1.13993	1.1896	1.46451	2
343	MT7G009290	Pyruvate dehydroGenase E1 component subunit beta mitochondrial (AHRD V1 ***- C1BUZ3_9MAXI) contains Interpro domain(s) IPR005475 Transketolase central reGion	0.298936	-0.0537414	1.12228	0.928523	1.25872	1.34595	1.17978	1.08195	1.13124	1.38389	2
345	MT2G013260	Dihydroflavonol-4-reductase (AHRD V1 **** P51105) contains Interpro domain(s) IPR016040 NAD(P)-bindinG domain	0.141463	-0.265062	0.963088	1.57068	1.69316	1.57225	1.44156	1.05008	1.7876	1.59268	2
351	MT3G101300	Unknown Protein (AHRD V1) contains Interpro domain(s) IPR006460 Protein of unknown function DUF617 plant	0.273767	0.314731	0.850881	1.12636	1.18417	1.81781	1.59076	1.81596	2.10483	2.03843	2
357	MT2G021070	BSD domain-containinG protein 1 (AHRD V1 *-*- Q5ZIK6) contains Interpro domain(s) IPR005607 BSD	0.901136	0.560005	1.49584	1.34286	1.50532	1.53556	1.50786	1.36339	1.31195	1.36919	2
436	MT8G046300	Prohibitin (AHRD V1 ***- O04361_TOBAC) contains Interpro domain(s) IPR000163 Prohibitin	-1.98934	-2.19158	-1.38311	-1.09296	-0.870963	-0.427732	-0.500116	-1.11167	-0.668853	-0.604787	2
450	MT5G091370	Unknown Protein (AHRD V1)	-2.00083	-1.56246	-0.905487	-0.979833	-0.900792	-0.425648	-0.34491	0.256306	-0.453864	-0.362423	2
471	MT2G035370	Allantoate amidohydrolase (AHRD V1 **** A9GYV1_SOYBN) contains Interpro domain(s) IPR010158 Amidase hydantoinase/carbamoylase	-1.58546	-1.63162	-0.0990788	0.160519	0.349872	0.425112	0.861831	1.35673	0.367325	-0.0760639	2
477	MT4G100570	Unknown Protein (AHRD V1) contains Interpro domain(s) IPR012438 Protein of unknown function DUF1639	-0.637489	-0.507078	0.000935	0.0458986	-0.0847583	0.176619	0.215279	-0.0639199	0.174065	0.234402	2
485	MT6G018360	F-box protein At2G17036 (AHRD V1 ***- Q6DR20) contains Interpro domain(s) IPR005174 Protein of unknown function DUF295	-0.272653	-0.538327	0.268858	0.469116	0.632076	0.584612	0.604525	0.423711	0.337363	0.65246	2
529	MT8G107030	Unknown Protein (AHRD V1) contains Interpro domain(s) IPR010721 Protein of unknown function DUF1295	1.22254	1.44435	2.13323	2.5356	2.13551	2.45817	2.37442	2.17779	2.51747	2.48569	2
545	MT7G112460	Genomic DNA chromosome 3 TAC clone K20I9 (AHRD V1 **-- Q9LRZ0_ARATH) contains Interpro domain(s) IPR017986 WD40 repeat reGion	1.40947	1.59062	2.11868	2.09926	2.04918	2.92705	2.91622	2.59322	2.82494	2.67772	2
548	MT5G033880	F-box/kelch-repeat protein At1G23390 (AHRD V1 ***- Q9LDE3) contains Interpro domain(s) IPR015915 Kelch-type beta propeller	1.21752	1.71152	2.60946	2.71312	2.6436	3.04671	3.00947	2.70649	2.35736	2.77363	2
576	MT5G090700	Glucosyltransferase (FraGment) (AHRD V1 *-** A1Y299_9ERIC) contains Interpro domain(s) IPR002213 UDP-Glucuronosyl/UDP-Glucosyltransferase	1.71429	1.4673	2.64685	2.66376	2.79445	3.91855	3.82812	3.07284	3.03535	3.46018	2
582	MT8G077420	SANT/MYB protein (AHRD V1 **-- B6TZD4_MAIZE) contains Interpro domain(s) IPR017884 SANT eukarya	2.1252	2.37455	2.8706	3.00782	2.8189	3.49598	3.3869	4.12942	3.09957	4.04162	2
315	MT2G020920	Unknown Protein (AHRD V1)	-0.339849	-0.0356318	0.68678	0.833669	1.03423	1.14986	0.936632	1.04125	0.704952	0.969141	2
328	MT7G080930	Acyl-coenzyme A thioesterase 9 mitochondrial (AHRD V1 **** Q9Y305)	-0.207922	-0.436717	0.499773	0.328786	0.56943	0.879906	0.926074	0.848559	0.888214	1.09029	2
331	MT3G099740	Purine permease 3 (AHRD V1 **** Q9FZ95) contains Interpro domain(s) IPR004853 Protein of unknown function DUF250	-0.461899	-0.861879	0.220235	0.403886	0.725868	1.58839	1.46708	0.899064	0.724388	1.1639	2
338	MT3G116000	RING-H2 finGer protein ATL1B (AHRD V1 *-*- Q9LM69) contains Interpro domain(s) IPR001841 Zinc finGer RING-type	0.580349	0.702618	1.17923	1.27274	1.14162	1.11665	1.0153	1.42675	1.31508	1.12781	2
342	MT8G062750	Unknown Protein (AHRD V1) contains Interpro domain(s) IPR017089 SplicinG factor 3B subunit 5	-0.247947	-0.439614	0.817925	1.15053	1.20265	1.09008	1.03369	1.21414	1.12775	1.27335	2
344	MT3G055590	Cell division protein FtsZ (FraGment) (AHRD V1 *-*- A8R147_MICAE) contains Interpro domain(s) IPR000158 Cell division protein FtsZ N-terminal	-0.339849	-0.115431	1.04971	1.26712	1.39787	1.53454	1.33999	1.20301	1.37648	1.58573	2
346	MT2G066130	PhosphoGlycerate kinase (AHRD V1 **** Q9LKJ2_PEA) contains Interpro domain(s) IPR001576 PhosphoGlycerate kinase	-0.123404	0.31455	1.03435	1.3103	1.01095	1.51464	1.4015	1.18188	1.15068	1.38	2
347	MT3G080480	Vacuolar protein sortinG 29 (AHRD V1 ***- B6SUM0_MAIZE) contains Interpro domain(s) IPR000979 Uncharacterised protein family UPF0025	0.118724	0.47849	1.19032	1.26122	1.16212	1.35822	1.2663	1.35563	1.08333	1.39871	2
348	MT8G066470	Unknown Protein (AHRD V1)	0.0309505	0.33828	1.22598	1.3891	1.28636	1.36547	1.18995	1.35416	1.45129	1.62324	2
349	MT3G014200	Unknown Protein (AHRD V1) contains Interpro domain(s) IPR010990 Transcription elonGation factor TFIIS/elonGin A/CRSP70 N-terminal	0.324064	0.524381	1.20969	1.43259	1.40181	1.52242	1.50114	1.5279	1.61947	1.44864	2
350	MT2G038020	Poly(rC)-bindinG protein 3 (AHRD V1 ***- P57722) contains Interpro domain(s) IPR018111 K HomoloGy type 1 subGroup	0.577617	0.478467	1.19116	1.11189	1.3357	1.85672	1.83838	1.49722	1.60707	1.90322	2
352	MT2G027010	RNA (Guanine-9-)-methyltransferase domain-containinG protein 2 (AHRD V1 *-*- Q8TBZ6) contains Interpro domain(s) IPR016653 tRNA (Guanine-N(1)-)-methyltransferase metazoa	0.529609	0.473433	0.996506	1.21332	1.03759	1.49652	1.58111	1.61322	2.03505	2.06478	2
360	MT2G099090	HydroxyacylGlutathione hydrolase 2 mitochondrial (AHRD V1 **** Q9SID3) contains Interpro domain(s) IPR017782 HydroxyacylGlutathione hydrolase	0.931519	0.932558	1.4606	1.49786	1.58882	1.83737	1.71081	1.49399	1.93262	2.14606	2
361	MT3G076590	ManGanese-dependent ADP-ribose/CDP-alcohol diphosphatase (AHRD V1 ***- A7YY53) contains Interpro domain(s) IPR004843 Metallophosphoesterase	0.718937	0.851396	1.332	1.59813	1.55766	1.94394	1.87687	1.78092	1.68943	1.89306	2
362	MT5G010680	Heat stress transcription factor B-2b (AHRD V1 **** Q9T0D3) contains Interpro domain(s) IPR000232 Heat shock factor (HSF)-type DNA-bindinG	0.982761	0.90493	1.43718	1.47955	1.50615	2.00372	1.96827	1.95428	2.02288	1.93946	2
363	AC235665_63	Amino acid permease 2 (AHRD V1 **** Q38967) contains Interpro domain(s) IPR013057 Amino acid transporter transmembrane MtChr9 start from 13996758 oriGin from: AC235665.4	1.03639	1.19505	1.72099	1.69652	1.73076	1.84082	1.86574	1.7095	1.47209	1.79067	2
364	MT3G096830	Amino acid permease 2 (AHRD V1 **** Q38967) contains Interpro domain(s) IPR013057 Amino acid transporter transmembrane	1.03639	1.19505	1.72099	1.69652	1.73076	1.84082	1.86574	1.7095	1.47209	1.79067	2
365	MT8G011720	E3 ubiquitin-protein liGase CHIP (AHRD V1 ***- Q9SRS9) contains Interpro domain(s) IPR011990 Tetratricopeptide-like helical	0.981569	1.11472	1.71223	1.8212	1.91174	1.63779	1.74499	1.71662	1.91018	1.81953	2
428	MT2G015850	Cysteine proteinase (AHRD V1 ***- A4PIZ2_LOTJA) contains Interpro domain(s) IPR013128 Peptidase C1A papain	-2.53882	-3.22037	-1.23512	-1.82082	-1.08673	0.0813149	-0.34491	-0.645525	-0.536996	-0.421742	2
429	MT3G099750	Purine permease 3 (AHRD V1 **** Q9FZ95) contains Interpro domain(s) IPR000620 Protein of unknown function DUF6 transmembrane	-2.18315	-2.71294	-0.62351	-1.01072	-0.585535	-0.426525	-0.599138	-0.3254	-0.994272	-0.113297	2
430	MT7G024750	UPF0497 membrane protein 17 (AHRD V1 ***- C6T1Z6) contains Interpro domain(s) IPR006459 Uncharacterised protein family UPF0497 trans-membrane plant subGroup	-2.49501	-2.90125	-1.05018	-0.326168	-0.782095	1.50793	1.15068	-0.186984	-0.377165	-0.452991	2
437	MT7G090810	Unknown Protein (AHRD V1)	-1.80889	-2.03542	-1.00955	-1.01462	-0.58208	-0.603308	-0.67305	-1.26764	-1.01691	-0.82444	2
438	MT5G081620	FHA domain-containinG protein DDL (AHRD V1 ***- Q8W4D8) contains Interpro domain(s) IPR000253 Forkhead-associated	-1.81025	-1.59321	-1.08936	-1.10351	-1.18068	-0.902262	-1.15201	-1.01718	-0.493843	-0.683864	2
439	MT4G131800	Glucose-6-phosphate/phosphate translocator (AHRD V1 *-*- Q0WW77_ARATH) contains Interpro domain(s) IPR001360 Glycoside hydrolase family 1	-1.7487	-1.6457	-0.580955	-0.778312	-0.834282	-0.7724	-0.843444	-0.954034	-0.596576	-0.644359	2
449	MT5G015150	Protein PHLOEM PROTEIN 2-LIKE A10 (AHRD V1 ***- Q9SY57)	-1.90749	-1.63949	-0.850853	-0.646316	-0.718819	-0.269246	-0.422843	-0.512826	-0.420409	-0.469147	2
451	MT5G037600	Small multi-druG export protein (AHRD V1 *-*- B6T1F5_MAIZE) contains Interpro domain(s) IPR009577 Putative small multi-druG export	-1.62028	-1.72134	-1.07613	-0.793618	-0.705254	-0.283118	-0.175621	-0.39846	0.20512	0.187777	2
452	MT3G101910	N-hydroxycinnamoyl/benzoyltransferase 1 (AHRD V1 *-*- Q00M72_SOYBN) contains Interpro domain(s) IPR003480 Transferase	-1.9243	-1.75768	-0.896814	-0.929081	-0.643904	-0.166079	-0.2824	-0.277665	-0.0274269	0.520643	2
455	MT7G102260	XyloGlucan endotransGlucosylase/hydrolase 12 (AHRD V1 **** C0IRH1_9ERIC) contains Interpro domain(s) IPR016455 XyloGlucan endotransGlucosylase/hydrolase	-1.09338	-1.31436	-0.45769	-0.654924	-0.379524	-0.744024	-0.734831	-0.862255	-0.281299	-0.497757	2
456	MT5G070350	5-dehydro-2-deoxyGluconokinase (AHRD V1 *--- Q8XP78) contains Interpro domain(s) IPR011611 Carbohydrate/purine kinase	-1.40831	-1.21487	-0.0654429	-0.242236	-0.433661	-0.342231	-0.33552	-0.34732	-0.508994	-0.287857	2
457	MT5G077080	Uncharacterized aarF domain-containinG protein kinase 1 (AHRD V1 ***- Q5M7P6) contains Interpro domain(s) IPR004147 ABC-1	-1.1887	-1.18783	-0.34639	-0.259306	-0.0561827	-0.360439	-0.623361	-0.509619	-0.212038	-0.0498478	2
458	MT5G044260	AT1G59720 (FraGment) (AHRD V1 *-*- Q6DT63_ARALP) contains Interpro domain(s) IPR002885 Pentatricopeptide repeat	-1.79856	-2.4537	-0.547429	0.132402	0.342275	0.688302	0.294196	-0.648144	-0.675281	0.30129	2
461	MT4G068230	ArGinine decarboxylase (AHRD V1 ***- P21885) contains Interpro domain(s) IPR015421 Pyridoxal phosphate-dependent transferase major reGion subdomain 1	-1.34362	-1.39494	0.0990038	-0.226449	0.276218	0.232635	0.274815	-0.403094	-0.251255	0.32933	2
464	MT3G110660	Amino acid permease 6 (AHRD V1 **** P92934) contains Interpro domain(s) IPR013057 Amino acid transporter transmembrane	-1.39645	-1.60229	-0.204339	0.306378	0.475839	0.198895	0.294196	0.228758	-0.241823	0.189517	2
474	MT7G090780	Unknown Protein (AHRD V1)	-1.21539	-0.897746	-0.175642	-0.393101	-0.36392	0.147366	0.183253	-0.345635	-0.0913734	0.00570553	2
475	MT8G095140	Unknown Protein (AHRD V1) contains Interpro domain(s) IPR001810 Cyclin-like F-box	-0.984204	-0.83876	-0.085069	-0.19536	0.0716926	0.0546101	0.135947	-0.0348982	0.00544665	0.0975917	2
476	MT2G093430	Unknown Protein (AHRD V1) contains Interpro domain(s) IPR000010 Proteinase inhibitor I25 cystatin	-1.03595	-0.706147	0.1263	-0.165448	-0.058786	0.0671501	0.00767828	0.155741	0.310568	0.511014	2
478	MT2G025690	Unknown Protein (AHRD V1) contains Interpro domain(s) IPR003103 Apoptosis reGulator Bcl-2 protein BAG	-0.555289	-0.840125	-0.109029	-0.0928606	-0.0708694	0.337501	0.26472	0.289818	0.172876	0.438596	2
479	MT5G067730	Photosystem I P700 chlorophyll a apoprotein (AHRD V1 *-*- C9S525_BRANA) contains Interpro domain(s) IPR001763 Rhodanese-like	-1.02201	-0.943895	0.0106354	-0.179372	0.0752847	0.364275	0.326362	0.00919689	0.83173	0.701989	2
480	MT3G008160	Hexose carrier (FraGment) (AHRD V1 *-*- Q41139_RICCO) contains Interpro domain(s) IPR003663 SuGar/inositol transporter	-0.831568	-0.846692	0.154326	0.020961	-0.0259592	0.788848	0.556244	0.624119	0.40507	0.193551	2
481	MT7G006040	Unknown Protein (AHRD V1) contains Interpro domain(s) IPR004843 Metallophosphoesterase	-0.295806	-0.40378	0.378063	0.23296	0.1157	0.458177	0.283337	0.276131	0.0873779	-0.0299567	2
482	MT7G076010	E3 ubiquitin-protein liGase At1G63170 (AHRD V1 **** Q8LDB8) contains Interpro domain(s) IPR018957 Zinc finGer C3HC4 RING-type	-0.248519	-0.288149	0.228227	0.24508	0.171098	0.265102	0.352338	0.362642	0.315217	0.209378	2
483	MT3G055920	Unknown Protein (AHRD V1) contains Interpro domain(s) IPR005269 Conserved hypothetical protein CHP00730	-0.564061	-0.567429	0.159057	0.433139	0.45441	0.414989	0.371632	0.143445	0.13229	0.412964	2
484	MT5G072760	Unknown Protein (AHRD V1)	-0.474472	-0.802557	0.0746691	0.489395	0.425547	0.66157	0.530457	0.385635	-0.144372	0.524791	2
514	MT5G030500	Abscisic acid receptor PYR1 (AHRD V1 *-*- O49686) contains Interpro domain(s) IPR019587 Polyketide cyclase/dehydrase	0.306411	-0.0187107	1.25432	1.69025	1.91865	2.75236	2.66117	1.91913	2.40308	2.50912	2
515	MT3G116840	Isoflavone reductase-like protein 6 (AHRD V1 ***- Q3KN67_VITVI) contains Interpro domain(s) IPR016040 NAD(P)-bindinG domain	-0.496699	0.12256	1.3007	1.37647	1.18026	3.27673	3.14449	2.81105	2.09594	3.00194	2
517	MT6G080990	Resistance protein (AHRD V1 ***- C6ZS35_SOYBN) contains Interpro domain(s) IPR000157 Toll-Interleukin receptor	0.524889	-0.652611	1.99655	2.34693	2.87171	3.0454	2.87962	1.7641	1.69482	2.75549	2
520	MT1G075440	Peptide transporter PTR3-A (AHRD V1 **** Q9FNL7) contains Interpro domain(s) IPR000109 TGF-beta receptor type I/II extracellular reGion	1.29014	1.52064	2.12017	2.10588	1.94149	2.2456	2.12416	1.89629	1.85435	1.98093	2
528	MT2G064640	cDNA clone J033044F22 full insert sequence (AHRD V1 *-*- Q10CG1_ORYSJ)	1.34952	1.22787	1.9672	2.20444	2.16254	2.50467	2.38471	2.00839	2.27749	2.3264	2
530	MT1G011270	Unknown Protein (AHRD V1) contains Interpro domain(s) IPR007452 Protein of unknown function DUF490	1.55291	1.5893	2.2046	2.08288	2.18776	2.49364	2.58109	2.25132	2.45499	2.50614	2
539	MT5G090630	UDP-Glucose Glucosyltransferase (AHRD V1 **** Q2V6K0_FRAAN) contains Interpro domain(s) IPR002213 UDP-Glucuronosyl/UDP-Glucosyltransferase	1.21532	0.804179	1.85018	1.71092	1.93373	2.96534	2.78943	1.97042	1.40789	2.25461	2
540	AC235665_66	Unknown Protein (AHRD V1) contains Interpro domain(s) IPR013057 Amino acid transporter transmembrane MtChr9 start from 13996758 oriGin from: AC235665.4	0.871837	1.18481	1.80007	1.70967	1.66353	2.45288	2.42376	2.49527	3.15536	2.86954	2
541	MT3G096860	Unknown Protein (AHRD V1) contains Interpro domain(s) IPR013057 Amino acid transporter transmembrane	0.871837	1.18481	1.80007	1.70967	1.66353	2.45288	2.42376	2.49527	3.15536	2.86954	2
542	MT7G069640	Ammonium transporter 3 member 1 (AHRD V1 **** Q84KJ6) contains Interpro domain(s) IPR001905 Ammonium transporter	0.936071	1.13917	1.73892	1.7924	1.98608	2.56371	2.52078	2.33373	2.33735	2.41822	2
543	MT4G106590	Two-component response reGulator ARR5 (AHRD V1 **** Q9SB04) contains Interpro domain(s) IPR001789 SiGnal transduction response reGulator receiver reGion	1.07701	0.819133	1.69429	1.70412	1.738	2.68602	2.70535	3.16775	2.49964	2.55146	2
544	MT2G010460	Nicotiana tabacum ORF (AHRD V1 *-*- P93385_TOBAC)	1.52069	1.55166	2.07526	2.21431	2.1613	2.62175	2.73482	2.63183	2.76643	2.51343	2
546	MT4G091530	Unknown Protein (AHRD V1) contains Interpro domain(s) IPR000270 Octicosapeptide/Phox/Bem1p	1.43626	1.48356	1.97729	2.14157	2.15118	3.21508	3.07479	2.56723	2.47275	2.57131	2
547	MT7G076280	Ribosomal RNA small subunit methyltransferase A (AHRD V1 ***- Q6ME80) contains Interpro domain(s) IPR001737 Ribosomal RNA adenine methylase transferase	1.30125	1.2936	2.28901	2.53177	2.86346	2.66501	2.61713	2.38459	2.92455	2.82039	2
549	MT2G103300	Aspartate racemase (AHRD V1 *-*- P29079) contains Interpro domain(s) IPR004380 Aspartate racemase	1.89508	1.88799	2.45627	2.82419	2.63613	3.08364	2.91234	2.23653	2.30635	2.92369	2
550	MT2G034650	Calmodulin-bindinG transcription activator 5 (AHRD V1 **** O23463) contains Interpro domain(s) IPR005559 CG-1	1.73977	1.55061	2.33368	2.65547	2.79163	2.73847	2.95842	2.35154	2.51738	2.72758	2
551	MT4G005880	PhosphoGlycerate dehydroGenase (AHRD V1 **** D2D316_GOSHI) contains Interpro domain(s) IPR015508 D-3-phosphoGylcerate DehydroGenase	1.66676	1.61799	2.39226	2.84474	3.06821	2.96057	2.79143	2.4758	2.79606	2.78707	2
571	MT4G101820	Cu/Zn-superoxide dismutase copper chaperone (AHRD V1 **** Q9BBU5_SOYBN) contains Interpro domain(s) IPR001424 Superoxide dismutase copper/zinc bindinG	0.983562	1.02961	1.95625	2.13314	2.54311	3.30397	3.19725	3.26662	4.17251	3.47502	2
572	MT1G099440	Unknown Protein (AHRD V1)	1.78823	1.75601	2.49173	2.42781	2.32518	2.95508	2.87415	2.8659	3.10372	3.0058	2
573	MT4G071330	CRS1 / YhbY domain containinG protein (AHRD V1 *-*- B6T8H1_MAIZE) contains Interpro domain(s) IPR001890 RNA-bindinG CRM domain	1.79904	1.81955	2.33825	2.46684	2.33821	3.00178	3.0108	2.91464	3.41071	3.42853	2
574	MT3G085570	F-box family protein (AHRD V1 ***- B9HT85_POPTR) contains Interpro domain(s) IPR015915 Kelch-type beta propeller	2.20657	2.17411	2.82007	2.69386	2.81098	3.36396	3.25758	3.02978	3.43376	3.02253	2
575	MT2G088360	Aconitate hydratase (FraGment) (AHRD V1 *-** Q6V8S5_MALDO) contains Interpro domain(s) IPR006249 Aconitase/iron reGulatory protein 2	1.7961	1.75308	2.40856	2.59845	2.61278	3.66635	3.63875	3.26312	3.36175	3.37528	2
583	MT7G089860	Unknown Protein (AHRD V1) contains Interpro domain(s) IPR008889 VQ	2.33903	1.98668	2.93371	3.41269	3.38049	3.8355	3.28627	3.46817	2.70647	3.90457	2
584	MT5G097530	MAP kinase-like protein (AHRD V1 **** Q7Y236_GOSHI) contains Interpro domain(s) IPR002290 Serine/threonine protein kinase	2.53075	2.32882	3.07515	2.95867	3.0699	3.41704	3.39799	3.43851	3.20035	3.60104	2
585	AC235754_28	Unknown Protein (AHRD V1) MtChr9 start from 15674157 oriGin from: AC235754.6	2.48747	2.30279	3.15709	3.17224	3.36919	3.8625	3.84323	3.54006	3.54584	3.89251	2
586	MT1G095600	Unknown Protein (AHRD V1)	2.48747	2.30279	3.15709	3.17224	3.36919	3.8625	3.84323	3.54006	3.54584	3.89251	2
587	MT3G101630	Tic22 (AHRD V1 ***- Q9ZST9_PEA) contains Interpro domain(s) IPR005692 Chloroplast protein import component Tic22	2.68436	2.798	3.28873	3.28908	3.31304	3.69568	3.7167	3.77015	4.25299	4.08387	2
597	MT4G129560	Unknown Protein (AHRD V1) contains Interpro domain(s) IPR001092 Basic helix-loop-helix dimerisation reGion bHLH	2.07713	2.33651	3.29291	3.08524	2.87003	4.75542	4.7789	4.87593	4.409	4.67358	2
598	MT4G087520	Cysteine synthase (AHRD V1 **** C6TDJ4_SOYBN) contains Interpro domain(s) IPR005859 Cysteine synthase A	2.80645	2.5511	3.3595	3.35465	3.56322	4.57181	4.57785	4.28778	4.6371	4.70025	2
599	MT1G019640	Unknown Protein (AHRD V1) contains Interpro domain(s) IPR011992 EF-Hand type	2.94106	3.02792	3.85304	4.05367	3.79517	3.13372	3.43023	4.36201	4.22795	3.41932	2
602	MT1G082900	Unknown Protein (AHRD V1) contains Interpro domain(s) IPR018962 Domain of unknown function DUF1995	3.22686	3.54102	4.08189	4.09986	4.1491	4.08535	4.01404	4.12523	4.61017	4.40892	2
633	MT3G083130	NAD(P)H-dependent 6prime-deoxychalcone synthase (AHRD V1 ***- P26690) contains Interpro domain(s) IPR020471 Aldo/keto reductase subGroup	3.58792	3.61474	4.36825	4.91134	4.79936	5.35215	5.16704	4.70714	5.07955	5.02033	2
634	MT7G109610	ATP-dependent Clp protease proteolytic subunit (AHRD V1 ***- C6TKM4_SOYBN) contains Interpro domain(s) IPR001907 Peptidase S14 ClpP	3.87352	4.10168	4.55631	4.73588	4.66146	4.92875	4.87843	4.6977	5.026	4.83388	2
635	MT8G104140	Unknown Protein (AHRD V1)	3.74381	4.23337	5.01764	4.97237	4.89939	4.71322	4.79544	4.80839	4.99803	4.89779	2
636	MT4G124250	Unknown Protein (AHRD V1)	3.97613	4.20989	4.77146	5.04883	5.08029	5.08138	5.07264	4.81334	4.86942	4.85146	2
637	MT4G014540	Ferritin-3 chloroplastic (AHRD V1 ***- O65100) contains Interpro domain(s) IPR001519 Ferritin N-terminal	2.99145	3.72375	5.5545	5.02899	5.07933	5.0501	5.27548	5.97782	5.47804	5.68529	2
638	MT8G093330	Uridylate kinase (AHRD V1 ***- Q2JS42) contains Interpro domain(s) IPR015963 Uridylate kinase bacteria	4.40671	4.45714	5.00537	5.11387	5.04952	5.07485	5.14625	5.2192	5.674	5.59103	2
639	MT7G078070	Cysteine synthase (AHRD V1 **** A5YT86_SOYBN) contains Interpro domain(s) IPR005859 Cysteine synthase A	4.01321	3.85559	5.19079	5.16278	5.30566	5.84471	5.86286	5.48125	5.49926	5.85221	2
645	MT3G100100	Unknown Protein (AHRD V1) contains Interpro domain(s) IPR011990 Tetratricopeptide-like helical	4.96144	4.94512	5.71441	5.7258	5.95027	6.15302	5.99242	5.70289	5.55899	5.69174	2
646	MT4G101750	Translation elonGation factor EF-G (FraGment) (AHRD V1 *-*- Q94IT4_HORVD) contains Interpro domain(s) IPR004540 Translation elonGation factor EFG/EF2	5.14679	4.97523	5.85823	5.95127	6.01787	6.93648	7.0128	6.64345	6.90567	6.66202	2
1	MT5G089220	Unknown Protein (AHRD V1) contains Interpro domain(s) IPR008395 AGenet	-4.21856	-4.37872	-3.66451	-3.60295	-3.67496	-3.63541	-3.51932	-3.38508	-3.47206	-2.9682	2
3	MT6G023940	Xanthoxin dehydroGenase (AHRD V1 **** Q9C826) contains Interpro domain(s) IPR002347 Glucose/ribitol dehydroGenase	-3.98582	-4.2143	-3.34039	-3.36198	-3.54582	-2.9829	-2.76004	-3.28329	-3.16238	-1.95535	2
43	MT7G014230	Malonyl-CoA isoflavone 7-O-Glucoside-6primeprime-O-malonyltransferase (AHRD V1 **** A7BID0_SOYBN) contains Interpro domain(s) IPR003480 Transferase	-3.51926	-3.78642	-2.68075	-2.47913	-1.98586	-1.83712	-2.30335	-2.51103	-2.31696	-1.10807	2
44	MT7G077660	Unknown Protein (AHRD V1) contains Interpro domain(s) IPR005174 Protein of unknown function DUF295	-3.77257	-3.28585	-2.57475	-2.18957	-2.53594	-2.11778	-2.76543	-2.35405	-2.95677	-2.18032	2
47	MT8G076510	Cytochrome P450 90C1 (AHRD V1 *-*- Q9M066) contains Interpro domain(s) IPR001128 Cytochrome P450	-3.22629	-3.19563	-2.47648	-2.63602	-2.77914	-2.18012	-1.83854	-2.15674	-2.34522	-1.97624	2
48	MT7G087430	Protein TRANSPARENT TESTA 12 (AHRD V1 **-- Q9LYT3) contains Interpro domain(s) IPR002528 Multi antimicrobial extrusion protein MatE	-3.45417	-3.53449	-2.48723	-2.18842	-2.06451	-1.88651	-2.13481	-2.69548	-2.39833	-2.18468	2
49	MT7G032360	Pentatricopeptide repeat protein (AHRD V1 ***- D2STE6_GOSHI) contains Interpro domain(s) IPR002885 Pentatricopeptide repeat	-3.20478	-3.01698	-2.43786	-2.10168	-2.21043	-1.95738	-1.91872	-2.30423	-1.65347	-2.2659	2
50	MT5G084590	DNA topoisomerase 6 subunit A (AHRD V1 **** Q9LZ03) contains Interpro domain(s) IPR002815 Spo11/DNA topoisomerase VI subunit A	-3.18053	-3.62681	-2.51766	-2.10532	-1.94104	-1.04765	-0.947326	-2.12607	-2.02375	-1.62733	2
64	MT3G084980	MADS-box transcription factor (AHRD V1 **** Q09GR6_ARAHY) contains Interpro domain(s) IPR002100 Transcription factor MADS-box	-2.91048	-2.436	-1.56495	-1.33867	-1.0923	-0.722198	-1.17311	-1.15321	-1.65963	-0.851971	2
65	MT5G094550	Cytochrome P450 (AHRD V1 *-*- B9GJY3_POPTR) contains Interpro domain(s) IPR002401 Cytochrome P450 E-class Group I	-3.10706	-3.04097	-1.1595	-1.69617	-0.940858	-0.434907	-0.792693	-1.49483	-1.91204	-0.726207	2
66	MT4G115500	SplicinG factor 3B subunit 3 (AHRD V1 ***- Q921M3) contains Interpro domain(s) IPR004871 CleavaGe and polyadenylation specificity factor A subunit C-terminal	-2.42855	-2.73678	-1.85452	-1.90841	-1.79938	-0.976455	-0.94814	-1.61196	-1.47521	-1.43256	2
67	MT1G064240	CNGC5-like protein (FraGment) (AHRD V1 *-*- A5X8C7_9FABA) contains Interpro domain(s) IPR000595 Cyclic nucleotide-bindinG	-2.73898	-2.63044	-1.90593	-1.66125	-1.59699	-0.704823	-0.699131	-0.953199	-0.822854	-0.791867	2
68	MT8G057750	Unknown Protein (AHRD V1)	-2.35251	-2.7674	-1.672	-1.4534	-1.27124	-0.885021	-0.629631	-1.11404	-0.809494	-0.998031	2
69	MT4G076660	AtG11050-like protein (FraGment) (AHRD V1 *-*- B2CXB8_CARAS)	-2.35864	-2.45926	-1.34472	-1.21154	-0.990384	-1.05786	-1.29086	-0.642148	-0.957286	-1.47797	2
70	MT7G093540	DNA-3-methyladenine Glycosylase (AHRD V1 **** B6U4R7_MAIZE) contains Interpro domain(s) IPR003180 Methylpurine-DNA Glycosylase (MPG)	-2.13457	-2.23423	-1.49821	-1.14453	-1.35138	-0.789828	-0.920081	-0.862255	-1.35274	-1.06571	2
71	MT2G005130	Peptide transporter PTR1 (AHRD V1 **** Q9M390) contains Interpro domain(s) IPR018456 TGF-beta receptor type I/II extracellular reGion conserved site	-2.56082	-2.26915	-1.19505	-1.3683	-1.3331	-1.53275	-1.27821	-1.29977	-1.16157	-1.20034	2
72	MT3G033470	Structural maintenance of chromosomes protein 5 (AHRD V1 ***- Q805A1)	-2.04887	-2.47695	-1.44453	-1.33867	-1.53883	-1.54689	-1.10446	-1.63814	-1.04012	-0.831068	2
73	MT4G116770	Hexose transporter 3 (AHRD V1 **** D0EXE0_SOLLC) contains Interpro domain(s) IPR003663 SuGar/inositol transporter	-2.42855	-2.16625	-1.17018	-1.54541	-1.17805	-0.870273	-1.00602	-1.27374	-0.874988	-0.785187	2
82	MT4G079190	Protein MAK16 homoloG A (AHRD V1 ***- Q66L33) contains Interpro domain(s) IPR006958 Mak16 protein	-4.09712	-3.8891	-3.37623	-2.94345	-3.04921	-2.35736	-2.63911	-3.10793	-3.24483	-2.92712	2
83	MT1G085940	Unknown Protein (AHRD V1)	-4.02118	-4.24363	-3.09639	-3.05632	-2.73378	-2.95429	-3.08499	-2.86999	-2.965	-2.84342	2
87	MT1G012350	Unknown Protein (AHRD V1)	-3.72813	-3.9146	-2.87538	-3.21195	-2.83807	-2.5449	-2.9323	-2.98319	-2.30303	-2.25549	2
88	MT7G085020	FTb (FraGment) (AHRD V1 **-- D1LUC6_MT) contains Interpro domain(s) IPR008914 Phosphatidylethanolamine-bindinG protein PEBP	-3.66298	-3.54969	-2.75457	-2.77339	-2.66645	-2.54938	-2.44649	-2.46601	-1.98075	-2.36304	2
89	MT4G076810	Unknown Protein (AHRD V1)	-3.33915	-3.32109	-2.5663	-2.69774	-2.60833	-2.6033	-2.49996	-2.95711	-2.74462	-2.64822	2
90	MT7G016460	F-box/LRR-repeat protein At3G03360 (AHRD V1 --*- Q84W80)	-3.49687	-3.58361	-2.73751	-2.69977	-2.27782	-2.52573	-2.41358	-2.50534	-2.48602	-2.64018	2
314	MT8G012400	Beta-1 3-Glucanase (FraGment) (AHRD V1 ***- Q9MBB5_SALGI) contains Interpro domain(s) IPR000490 Glycoside hydrolase family 17	-0.0714627	0.0454293	0.595269	0.827594	0.936429	1.46913	1.26077	0.771094	0.238811	0.775138	2
326	MT6G012280	Zinc finGer-homeodomain protein 1 (FraGment) (AHRD V1 **-- B0LK19_CUCSA) contains Interpro domain(s) IPR006455 Homeobox domain ZF-HD class	-0.582625	-0.62303	-0.0805969	0.0515171	0.0117954	1.22637	1.30655	0.706472	0.995704	1.44538	2
327	MT4G123970	tRNA pseudouridine synthase A 1 (AHRD V1 **** Q6MEE7) contains Interpro domain(s) IPR001406 Pseudouridine synthase I TruA	-0.59083	-0.669187	0.13064	0.255477	0.14884	0.909141	0.848321	0.826764	1.14691	1.06779	2
329	MT8G011100	70 kDa peptidyl-prolyl isomerase (AHRD V1 *-*- Q38931) contains Interpro domain(s) IPR001179 Peptidyl-prolyl cis-trans isomerase FKBP-type	-0.485729	-0.248869	0.402327	0.39688	0.310846	1.01669	1.03132	0.834888	1.08957	1.47993	2
330	MT4G113000	Unknown Protein (AHRD V1)	-0.369643	-0.482582	0.287628	0.791905	0.447219	1.20035	1.20217	0.812858	0.267304	1.60163	2
332	MT3G065140	Centromere protein V (AHRD V1 ***- Q9CXS4) contains Interpro domain(s) IPR006913 Glutathione-dependent formaldehyde-activatinG GFA	-0.759451	-0.556864	0.148206	0.43805	0.642886	2.30804	2.32778	2.012	1.11439	1.05119	2
353	MT8G032340	SiGnal recoGnition 54 kDa protein (AHRD V1 ***- C5A233) contains Interpro domain(s) IPR004390 Cell division transporter substrate-bindinG protein FtsY	0.510812	0.444161	1.15598	1.03488	1.08097	1.72571	1.83674	1.71356	2.3199	2.06288	2
52	MT3G113110	Kinesin-related protein 11 (AHRD V1 *-*- Q6S001) contains Interpro domain(s) IPR001752 Kinesin motor reGion	-3.27858	-3.58346	-2.08886	-1.62976	-1.55553	-2.14318	-2.10452	-2.12607	-2.94427	-2.67411	3
53	AC233685_40	Unknown Protein (AHRD V1) contains Interpro domain(s) IPR006553 Leucine-rich repeat cysteine-containinG subtype MtChr9 start from 12022281 oriGin from: AC233685.2	-2.69453	-3.82379	-1.73686	-1.21154	-1.44849	-2.35736	-1.6585	-1.89024	-2.94644	-1.96437	3
55	MT3G095800	Unknown Protein (AHRD V1)	-3.22853	-3.73529	-1.79946	-1.20207	-1.21283	-1.74166	-1.86868	-2.4303	-2.69827	-1.76618	3
78	MT6G092430	F-box family-3 (AHRD V1 *-*- B9V0T6_ORYRU) contains Interpro domain(s) IPR001810 Cyclin-like F-box	-2.98522	-2.84529	-0.502075	-1.0752	0.00408468	-1.32848	-1.52652	-1.97642	-2.17714	-1.77351	3
79	MT5G090670	Anthocyanidin 3-O-Glucosyltransferase 6 (FraGment) (AHRD V1 **** Q40288) contains Interpro domain(s) IPR002213 UDP-Glucuronosyl/UDP-Glucosyltransferase	-2.51943	-2.48583	-0.44225	-1.21624	-0.181681	-1.14445	-1.12967	-1.82573	-1.65963	-1.40042	3
91	MT7G072260	Unknown Protein (AHRD V1) contains Interpro domain(s) IPR007612 Protein of unknown function DUF567	-4.38035	-3.54247	-2.62074	-2.10026	-2.48434	-2.99619	-3.02205	-3.10793	-2.6213	-2.99528	3
92	MT6G023980	UDP-Glucuronosyltransferase 1-6 (AHRD V1 *-*- P19224) contains Interpro domain(s) IPR002213 UDP-Glucuronosyl/UDP-Glucosyltransferase	-3.51525	-3.02057	-2.38343	-2.3287	-2.41962	-2.88466	-2.87206	-2.82047	-2.87584	-2.99255	3
95	MT4G077570	RING finGer family protein (AHRD V1 --*- Q4TU39_ARATH) contains Interpro domain(s) IPR018957 Zinc finGer C3HC4 RING-type	-3.77257	-3.72281	-2.6088	-2.0437	-2.16579	-2.94732	-3.21203	-3.07331	-3.08756	-2.71228	3
96	MT3G064110	Cysteine-rich receptor-like protein kinase 3 (AHRD V1 ***- Q9CAL2) contains Interpro domain(s) IPR002290 Serine/threonine protein kinase	-3.77257	-3.5777	-2.73005	-2.26323	-2.05951	-2.42686	-2.77308	-3.09591	-3.32111	-2.86898	3
113	MT3G064910	Ran-bindinG protein 6 (AHRD V1 **-* Q8BIV3) contains Interpro domain(s) IPR011989 Armadillo-like helical	-3.57158	-3.60413	-1.33456	-0.480703	0.0886513	-1.96328	-1.95592	-2.00826	-2.60819	-2.93909	3
309	MT8G018790	Aminopeptidase N (AHRD V1 ***- P97449) contains Interpro domain(s) IPR015568 Peptidase M1 puromycin-sensitive aminopeptidase	-0.161738	-0.353086	1.32775	1.46325	1.85578	0.953323	0.782978	0.787503	0.427293	0.240083	3
339	MT4G083440	Ser/Thr-rich protein T10 in DGCR reGion (AHRD V1 **-- P54797) contains Interpro domain(s) IPR008551 Protein of unknown function DUF833	0.493763	0.721545	1.35793	1.52453	1.5802	1.03496	0.802293	1.0829	1.32653	1.29113	3
441	MT5G026370	Protein kinase 2B chloroplastic (AHRD V1 ***- O49840) contains Interpro domain(s) IPR002290 Serine/threonine protein kinase	-1.67551	-1.0863	-0.44225	-0.0656486	-0.251242	-0.979429	-0.983521	-0.678605	-1.82327	-1.0547	3
459	MT5G083530	AroGenate dehydroGenase 1 chloroplastic (AHRD V1 ***- Q944B6) contains Interpro domain(s) IPR016040 NAD(P)-bindinG domain	-1.42236	-1.1547	-0.13463	0.324106	0.281708	-0.0957715	-0.422629	-0.707135	-0.807016	0.00977962	3
466	MT5G082110	Exostosin-2 (AHRD V1 ***- P70428) contains Interpro domain(s) IPR015338 EXTL2 alpha-1 4-N-acetylhexosaminyltransferase	-1.54106	-1.43955	-0.034444	0.196668	0.282652	-0.755973	-0.909443	-1.06517	-1.04021	-0.936297	3
472	MT1G086280	Unknown Protein (AHRD V1)	-0.828541	-1.07159	0.285266	0.0025167	0.131362	-0.0195837	-0.401697	-0.337793	-0.467497	-0.841224	3
473	MT7G104680	Unknown Protein (AHRD V1)	-0.339849	-0.539104	0.175296	0.393262	0.236529	0.0420727	-0.133014	0.533379	-0.573182	-0.582901	3
489	MT6G042540	Cytochrome P450 (AHRD V1 ***- B9MVH7_POPTR) contains Interpro domain(s) IPR002401 Cytochrome P450 E-class Group I	-2.41547	-3.08072	0.448951	0.827207	1.21942	0.737266	0.348234	-0.753656	-1.87848	0.3673	3
493	MT4G021450	Alcohol dehydroGenase (AHRD V1 ***- Q3ZCJ2) contains Interpro domain(s) IPR020471 Aldo/keto reductase subGroup	-1.95387	-1.47061	1.18752	1.25124	1.74907	0.735712	0.450962	-0.494865	-1.49408	0.177596	3
523	CU013523_4	Amino acid permease 3 (AHRD V1 ***- Q39134) contains Interpro domain(s) IPR013057 Amino acid transporter transmembrane	1.17194	1.38616	2.19754	2.55133	2.42595	1.95055	1.87816	1.68661	1.63553	1.84392	3
524	MT3G061390	Amino acid permease 3 (AHRD V1 ***- Q39134) contains Interpro domain(s) IPR013057 Amino acid transporter transmembrane	1.17194	1.38616	2.19754	2.55133	2.42595	1.95055	1.87816	1.68661	1.63553	1.84392	3
577	MT7G021850	Auxin-induced protein PCNT115 (AHRD V1 **-- P40691) contains Interpro domain(s) IPR001395 Aldo/keto reductase	2.17894	2.66076	3.73148	4.03367	3.49566	4.14696	3.80951	3.31422	3.12766	2.70997	3
2	MT7G065270	Unknown Protein (AHRD V1) contains Interpro domain(s) IPR004046 Glutathione S-transferase C-terminal	-4.05069	-4.04376	-3.3298	-2.94345	-3.44677	-3.46754	-3.39688	-3.67244	-3.58351	-3.60483	3
45	MT4G097370	Uridylyl transferases-like (AHRD V1 *-*- Q9FHP1_ARATH) contains Interpro domain(s) IPR002912 Amino acid-bindinG ACT	-3.55402	-3.69473	-1.9405	-2.14878	-2.25754	-2.59533	-2.69519	-2.68563	-2.33377	-2.12472	3
46	MT1G073180	4-coumarate-coa liGase (AHRD V1 **** B9MY03_POPTR) contains Interpro domain(s) IPR000873 AMP-dependent synthetase and liGase	-3.44319	-3.22616	-1.68618	-2.43722	-2.19351	-2.34391	-2.43863	-2.34949	-2.18526	-2.91837	3
54	MT5G020860	Unknown Protein (AHRD V1)	-2.87812	-3.88584	-1.652	-1.2904	-1.89319	-1.66826	-1.50014	-1.99374	-2.88225	-1.69855	3
56	AC233572_10	F-box/LRR-repeat protein 20 (AHRD V1 *-*- Q96IG2) contains Interpro domain(s) IPR006553 Leucine-rich repeat cysteine-containinG subtype MtChr9 start from 8670018 oriGin from: AC233572.4	-2.91048	-4.00751	-1.74815	-1.03153	-0.917879	-1.83505	-1.62942	-2.28146	-3.05441	-1.86589	3
57	MT3G036270	Unknown Protein (AHRD V1) contains Interpro domain(s) IPR006553 Leucine-rich repeat cysteine-containinG subtype	-3.20478	-3.79764	-1.70856	-1.00466	-0.60344	-1.13977	-1.63903	-2.70541	-2.70645	-2.20579	3
58	MT7G005740	60S acidic ribosomal protein P1 (AHRD V1 *-*- P52855)	-3.47668	-3.50175	-1.5202	-1.11987	-0.273241	-0.980729	-1.6585	-2.21514	-2.65055	-1.81981	3
59	MT8G008990	UDP-Glycosyltransferase (AHRD V1 ***- B9U3W6_MT) contains Interpro domain(s) IPR002213 UDP-Glucuronosyl/UDP-Glucosyltransferase	-2.91583	-3.02009	-1.92679	-1.57066	-1.62048	-1.92777	-2.01258	-2.51159	-2.05534	-2.45573	3
60	MT2G014960	Somatic embryoGenesis receptor-like kinase 1 (AHRD V1 *-*- A6N8J2_SOLPE) contains Interpro domain(s) IPR002290 Serine/threonine protein kinase	-2.5594	-2.49953	-1.73452	-1.68958	-1.89336	-2.03123	-2.08981	-2.22161	-2.30983	-2.17546	3
61	MT3G025230	Flavonoid 3prime-hydroxylase (AHRD V1 ***- Q8W3Y5_SOYBN) contains Interpro domain(s) IPR002401 Cytochrome P450 E-class Group I	-2.66439	-3.14806	-1.37149	-1.25798	-1.49257	-2.18289	-2.32693	-1.99049	-1.7095	-2.02833	3
62	MT2G007990	Auxin-induced protein 5NG4 (AHRD V1 ***- Q6J163) contains Interpro domain(s) IPR000620 Protein of unknown function DUF6 transmembrane	-2.46082	-2.61352	-1.46864	-1.57063	-1.27734	-2.11778	-2.10452	-1.72425	-1.59295	-1.95638	3
63	MT4G027040	Transcriptional repressor NF-X1 (AHRD V1 ***- Q12986) contains Interpro domain(s) IPR000967 Zinc finGer NF-X1-type	-2.97978	-2.44317	-1.03771	-1.6063	-1.60467	-1.73728	-1.73543	-0.990095	-1.80277	-2.18032	3
74	MT5G007330	NoGo-B receptor (AHRD V1 ***- Q96E22) contains Interpro domain(s) IPR001441 Di-trans-poly-cis-decaprenylcistransferase-like	-1.98003	-1.91413	-1.12629	-0.976139	-1.00305	-1.5112	-1.53937	-1.98453	-1.56669	-1.41861	3
75	MT1G025340	Os01G0873900 protein (FraGment) (AHRD V1 *-*- Q0JHA9_ORYSJ) contains Interpro domain(s) IPR007700 Protein of unknown function DUF668	-2.30852	-1.95736	-1.13507	-1.29442	-0.779659	-1.13565	-1.37243	-1.76493	-1.88765	-1.89679	3
76	MT1G088630	Beta-Glucosidase 11 (AHRD V1 **** B3H5Q1) contains Interpro domain(s) IPR001360 Glycoside hydrolase family 1	-1.84889	-1.72886	-0.559054	-1.15254	-0.715855	-1.07558	-1.45154	-1.39197	-1.80309	-1.82012	3
77	MT1G050550	Nodule-specific protein Nlj70 (AHRD V1 ***- O81120_LOTJA) contains Interpro domain(s) IPR016196 Major facilitator superfamily General substrate transporter	-2.90037	-2.6625	-1.13604	-1.08332	-0.562481	-1.13977	-1.36153	-1.94392	-2.1385	-1.28933	3
84	MT5G015750	Unknown Protein (AHRD V1)	-3.77257	-4.18169	-2.84779	-2.69736	-2.31267	-2.81498	-3.07332	-3.281	-3.49911	-3.10523	3
85	MT5G007460	Cytochrome P450 monooxyGenase (FraGment) (AHRD V1 **** Q9SML3_CICAR) contains Interpro domain(s) IPR002401 Cytochrome P450 E-class Group I	-3.76683	-4.00279	-2.52605	-3.00733	-3.08369	-3.06791	-3.29296	-3.31224	-2.85881	-3.20096	3
93	MT5G083500	Unknown Protein (AHRD V1)	-3.52666	-3.41748	-2.3335	-2.57945	-2.02456	-3.05525	-2.99173	-2.77774	-2.27582	-2.75845	3
94	MT5G018120	Cc-nbs-lrr resistance protein (AHRD V1 ***- B9HE76_POPTR) contains Interpro domain(s) IPR002182 NB-ARC	-3.87605	-3.68484	-2.42166	-1.94158	-2.3717	-2.28185	-2.10947	-3.0979	-3.05441	-2.86165	3
97	MT7G017280	F-box/LRR-repeat protein At3G58980 (AHRD V1 *-*- P0C2G1) contains Interpro domain(s) IPR001810 Cyclin-like F-box	-3.77257	-4.15128	-2.30504	-2.53501	-1.55742	-2.75431	-2.84903	-2.94685	-3.42243	-2.64344	3
98	MT7G032080	Unknown Protein (AHRD V1)	-3.94491	-3.96574	-2.44339	-2.08192	-1.90829	-2.59533	-2.55667	-3.10793	-2.94644	-2.25667	3
103	MT1G031430	Receptor-like kinase (FraGment) (AHRD V1 *-*- Q8LPW9_WHEAT) contains Interpro domain(s) IPR002290 Serine/threonine protein kinase	-3.98874	-4.0138	-2.1362	-1.73277	-1.04551	-2.28773	-2.91505	-3.24455	-3.34084	-2.88829	3
104	MT7G075540	Cytochrome P450 (AHRD V1 ***- B9GPJ0_POPTR) contains Interpro domain(s) IPR002401 Cytochrome P450 E-class Group I	-3.7303	-4.02308	-1.35356	-1.20456	-0.648653	-2.09644	-2.92434	-3.24533	-3.35012	-2.48446	3
111	MT1G081630	Cysteine synthase (AHRD V1 **** C6TJE5_SOYBN) contains Interpro domain(s) IPR005859 Cysteine synthase A	-2.91048	-3.79764	-0.797852	-0.782653	-0.684261	-2.11778	-2.33122	-2.12607	-2.10779	-2.18032	3
308	MT2G104410	Unknown Protein (AHRD V1)	-0.531511	-0.27729	0.829534	1.25085	1.25429	0.731236	0.670415	0.590107	-0.0792506	0.0791412	3
311	MT6G012800	Pectinesterase (AHRD V1 **** B9SVI9_RICCO) contains Interpro domain(s) IPR000070 Pectinesterase catalytic	0.366491	0.578528	1.14318	1.3157	1.11392	0.824191	0.636574	0.891209	0.294026	0.880476	3
318	MT5G013260	Zeaxanthin epoxidase chloroplastic (AHRD V1 *--- Q40412) contains Interpro domain(s) IPR002938 MonooxyGenase FAD-bindinG	-0.611839	0.148624	1.49364	1.67164	1.22813	1.45819	0.99886	0.465535	0.13229	0.715161	3
319	MT2G013250	Dihydroflavonol-4-reductase (AHRD V1 **** P14720) contains Interpro domain(s) IPR016040 NAD(P)-bindinG domain	-0.535262	-0.595777	1.51631	1.6993	1.99903	1.44728	1.08198	0.352936	0.0377822	1.33299	3
320	MT1G090150	Unknown Protein (AHRD V1) contains Interpro domain(s) IPR004046 Glutathione S-transferase C-terminal	-0.828541	0.0280906	1.99173	2.67814	1.75486	1.11386	0.63728	0.256367	0.16456	0.0483287	3
333	MT1G039010	Aminoacylase-1 (AHRD V1 **** Q55DP8) contains Interpro domain(s) IPR010159 N-acyl-L-amino-acid amidohydrolase	-0.0140258	0.14415	1.39909	1.23274	1.09992	0.789776	0.926074	0.651277	0.841771	1.07797	3
334	MT4G070660	CM0216.380.nc protein (AHRD V1 *-*- B0BLI4_LOTJA)	0.10687	0.520146	1.43842	1.36997	0.984613	1.08856	1.28956	1.08711	0.679747	0.915458	3
336	MT2G030530	Glycolipid transfer protein domain-containinG protein 1 (AHRD V1 ***- Q6DBQ8) contains Interpro domain(s) IPR014830 Glycolipid transfer protein GLTP	0.51195	0.510558	1.2811	1.49896	1.54905	1.55645	0.918089	0.785232	0.904177	0.623873	3
340	MT3G041700	HydroxymethylGlutaryl-CoA lyase mitochondrial (AHRD V1 **** O81027) contains Interpro domain(s) IPR000891 Pyruvate carboxyltransferase	0.670546	0.584768	1.41814	1.44379	1.70609	1.31881	1.24114	0.705624	1.20509	1.28508	3
341	MT5G046560	Nuclear matrix protein 1 (AHRD V1 ***- Q8LD35_ARATH) contains Interpro domain(s) IPR010604 Plant nuclear matrix 1	0.21611	0.391433	1.46351	1.39169	1.84956	1.53439	1.28484	0.971307	1.16669	1.44126	3
354	MT8G088560	Uncharacterized UDP-Glucosyltransferase At1G05670 (AHRD V1 **** P0C7P7) contains Interpro domain(s) IPR002213 UDP-Glucuronosyl/UDP-Glucosyltransferase	0.986611	0.925813	1.86522	1.85748	1.94182	1.59548	1.30002	1.03006	0.650664	1.61869	3
355	MT2G045470	CBL-interactinG protein kinase 1 (AHRD V1 ***- A0MNI9_POPTR) contains Interpro domain(s) IPR004000 Actin/actin-like	0.577192	0.72104	2.07135	1.77395	2.18277	1.52271	1.44183	1.19514	1.04164	1.11923	3
356	MT8G088170	Oxidoreductase aldo/keto reductase family (AHRD V1 *-*- C5NK76_BURMA) contains Interpro domain(s) IPR006634 TRAM LAG1 and CLN8 homoloGy	0.807227	1.04971	2.05807	1.67611	1.83573	1.43486	1.44183	1.42011	1.66114	1.26644	3
358	MT5G064750	Neutral amino acid transport protein (AHRD V1 ***- B9GLG8_POPTR) contains Interpro domain(s) IPR002293 Amino acid/polyamine transporter I	0.758571	0.774094	1.35637	1.64362	1.68145	1.77357	1.64135	1.48948	1.15293	1.05888	3
431	MT1G030220	Early nodulin (AHRD V1 **-- Q40362_MEDSA) contains Interpro domain(s) IPR001087 Lipase GDSL	-2.48763	-2.17709	-0.542156	0.21401	-0.856091	-0.991417	-1.29425	-1.445	-1.5202	-1.09277	3
432	MT1G031510	Kinase-like protein (FraGment) (AHRD V1 *-** A8BMT2_9ROSA) contains Interpro domain(s) IPR002290 Serine/threonine protein kinase	-1.97618	-1.67523	-0.424189	-0.0112029	-0.490301	-0.696929	-1.07229	-1.82795	-2.40015	-1.36443	3
433	MT8G079550	Leucine-rich repeat protein soc-2 homoloG (AHRD V1 *--- B3LWU3) contains Interpro domain(s) IPR002182 NB-ARC	-2.14628	-2.3147	-0.607161	-0.0959055	0.154625	-0.0628451	-0.450921	-1.70885	-1.68681	-0.998598	3
434	MT4G114870	Blue copper protein (AHRD V1 *--- Q41001) contains Interpro domain(s) IPR008972 Cupredoxin	-2.11862	-2.67154	-0.622397	0.636803	0.302892	-0.73375	-1.23066	-1.77655	-1.61211	-1.28087	3
440	MT3G009950	5prime-adenylylsulfate reductase 3 chloroplastic (AHRD V1 *-*- P92980)	-1.56673	-1.39793	-0.72231	-0.655344	-0.535137	-0.851661	-0.882673	-1.19851	-1.55279	-1.52596	3
463	MT6G018390	F-box protein At2G17036 (AHRD V1 ***- Q6DR20) contains Interpro domain(s) IPR005174 Protein of unknown function DUF295	-1.32052	-1.87872	-0.205172	0.416232	0.846431	0.181362	0.0123009	-0.62531	-0.49734	-0.229852	3
465	MT7G072250	Unknown Protein (AHRD V1) contains Interpro domain(s) IPR007612 Protein of unknown function DUF567	-1.69053	-1.71356	0.49991	0.242984	0.426043	-0.4675	-1.0989	-0.30351	0.218661	-0.52917	3
468	MT3G099700	RipeninG reGulated protein DDTFR18 (AHRD V1 ***- Q9FR32_SOLLC) contains Interpro domain(s) IPR002528 Multi antimicrobial extrusion protein MatE	-1.56013	-1.58075	1.26039	0.341032	0.468543	-0.517165	-0.451435	-0.810171	-1.04407	-0.886508	3
470	MT5G068260	Cysteine-rich receptor-like protein kinase 25 (AHRD V1 ***- Q9M0X5) contains Interpro domain(s) IPR002290 Serine/threonine protein kinase	-1.32486	-0.794068	0.968683	0.396635	0.855134	0.0774621	-0.195041	-0.291943	-0.494164	-1.10689	3
487	MT3G100300	Unknown Protein (AHRD V1)	-1.90326	-3.07704	0.202076	0.46208	0.774438	0.261781	-0.34491	-1.51858	-1.7683	-0.361281	3
488	MT4G108210	ABC transporter A family member 12 (AHRD V1 ***- Q9FLT8) contains Interpro domain(s) IPR003439 ABC transporter-like	-1.81215	-2.41284	0.407442	1.07471	1.00008	0.1928	0.0123009	-0.24509	-1.89506	0.0978398	3
490	AC229724_1013	Cysteine-rich receptor-like protein kinase 28 (AHRD V1 ***- O65405) contains Interpro domain(s) IPR002290 Serine/threonine protein kinase MtChr9 start from 6242540 oriGin from: AC229724.12	-3.072	-3.25563	0.577769	0.870022	1.21526	0.213948	-0.212128	-0.737013	-2.78066	-0.479994	3
491	MT2G036430	Protein kinase (AHRD V1 ***- C6ZS15_SOYBN) contains Interpro domain(s) IPR002290 Serine/threonine protein kinase	-2.75542	-2.91961	0.880875	1.16857	1.47262	0.543219	0.16319	-0.445682	-2.5676	-0.0807035	3
492	MT2G075780	Gamma-Glutamyl hydrolase (AHRD V1 ***- O65355) contains Interpro domain(s) IPR015527 Peptidase C26 Gamma-Glutamyl hydrolase	-2.51455	-1.68969	1.43664	0.768631	0.861398	0.385594	-0.250366	-2.07411	-1.72388	-0.0569144	3
494	MT7G074850	Dihydroflavonol-4-reductase (AHRD V1 **** P51102) contains Interpro domain(s) IPR016040 NAD(P)-bindinG domain	-2.92364	-2.99329	0.841684	1.39335	1.40681	-1.35237	-1.37042	0.0220889	-1.91204	-1.92953	3
509	MT2G083420	Anthocyanidin 3-O-Glucosyltransferase (AHRD V1 ***- Q43716) contains Interpro domain(s) IPR002213 UDP-Glucuronosyl/UDP-Glucosyltransferase	-0.905387	-1.15328	2.16665	2.72996	2.78147	1.79514	1.36187	1.11795	-1.59153	1.20647	3
510	MT7G006100	Epsin-2 (AHRD V1 *-*- O95208) contains Interpro domain(s) IPR000918 Isocitrate lyase and phosphorylmutase	-0.734647	-3.54543	2.30149	2.75744	3.36539	2.46263	2.25754	0.8066	-1.99394	2.8356	3
511	MT6G023910	Short-chain alcohol dehydroGenase (AHRD V1 ***- Q9SQJ3_PEA) contains Interpro domain(s) IPR002347 Glucose/ribitol dehydroGenase	0.369243	-1.07397	3.94229	3.16836	3.37938	3.69736	3.30778	-2.17449	-1.49055	3.25959	3
516	MT1G066460	Syntaxin-71 (AHRD V1 ***- C0L7E7_ANNCH) contains Interpro domain(s) IPR000727 TarGet SNARE coiled-coil reGion	0.521119	-0.324326	1.90438	2.25809	2.51554	2.48488	2.07438	1.37997	0.61774	2.28703	3
518	MT1G023340	Abhydrolase domain-containinG protein 4 (AHRD V1 **-- Q8VD66) contains Interpro domain(s) IPR000639 Epoxide hydrolase-like	1.06866	1.2743	2.36022	1.92073	1.98793	1.82263	1.81069	1.5135	1.80699	1.88955	3
519	MT7G112960	Epoxide hydrolase (AHRD V1 *-** B3VMR3_NICBE) contains Interpro domain(s) IPR000639 Epoxide hydrolase-like	1.16268	1.17338	2.0857	2.24098	2.13958	2.07736	1.98168	1.5669	1.79086	1.94341	3
522	MT2G088980	Cysteine-rich repeat secretory protein 38 (AHRD V1 ***- Q9LRJ9) contains Interpro domain(s) IPR002902 Protein of unknown function DUF26	1.06547	1.418	2.36534	2.5814	2.37847	2.14451	1.65578	1.97748	1.42237	2.05966	3
525	MT7G088310	Unknown Protein (AHRD V1) contains Interpro domain(s) IPR000425 Major intrinsic protein	1.30262	1.41753	2.54903	2.32326	2.50006	2.0384	1.96755	1.8887	1.7892	1.75183	3
526	MT2G048720	Unknown Protein (AHRD V1) contains Interpro domain(s) IPR005829 SuGar transporter conserved site	1.48528	1.51952	2.58414	2.36382	2.25771	2.11007	2.19088	2.22953	2.34076	2.08203	3
552	MT6G014050	Cytokinin-O-Glucosyltransferase 2 (AHRD V1 **-* Q9SK82) contains Interpro domain(s) IPR002213 UDP-Glucuronosyl/UDP-Glucosyltransferase	1.31675	1.78007	3.33314	3.57972	3.46033	2.88249	2.64666	2.01232	2.04386	2.57392	3
553	MT7G102560	Glucosyltransferase-14 (AHRD V1 **** Q8S995_PHAAN) contains Interpro domain(s) IPR002213 UDP-Glucuronosyl/UDP-Glucosyltransferase	1.5074	1.82606	3.62655	3.5676	3.47004	2.99806	2.7152	2.03642	1.44309	1.97207	3
578	MT4G122500	Transcription factor bHLH148 (AHRD V1 ***- Q9C8Z9)	1.98494	2.19777	3.00804	3.14931	3.24593	3.01956	2.95604	2.86431	2.82209	2.89081	3
579	MT5G082660	CTD small phosphatase-like protein (AHRD V1 *-*- O15194) contains Interpro domain(s) IPR011948 Dullard-like phosphatase domain	2.41319	2.29769	3.21739	3.34192	3.38714	3.24626	3.12828	3.03854	2.90705	2.99714	3
580	MT1G007380	Amino acid transporter (AHRD V1 **** P93561_SOLTU) contains Interpro domain(s) IPR013057 Amino acid transporter transmembrane	2.50256	2.64665	3.64768	3.51454	3.43484	2.91527	3.00294	3.159	2.80399	2.93168	3
595	MT5G090910	Glutathione S-transferase GST 24 (AHRD V1 **** Q9FQD4_SOYBN) contains Interpro domain(s) IPR004046 Glutathione S-transferase C-terminal	3.22977	2.67287	4.52099	4.84614	4.74871	3.90744	3.53023	2.32348	2.00355	3.09231	3
641	MT1G088680	ABC transporter C family member 14 (AHRD V1 **** Q9LZJ5) contains Interpro domain(s) IPR001140 ABC transporter transmembrane reGion	4.66875	5.00645	5.72675	5.65271	5.68485	5.49344	5.37645	4.8203	4.91741	4.97399	3
642	MT6G061930	Ubiquitin-like protein (AHRD V1 ***- P93501_PHAVU) contains Interpro domain(s) IPR019956 Ubiquitin subGroup	4.63352	4.43363	5.58044	5.3435	5.55198	5.21402	4.94539	4.85489	4.82224	5.18685	3
643	MT6G088500	Unknown Protein (AHRD V1) contains Interpro domain(s) IPR002347 Glucose/ribitol dehydroGenase	4.45262	4.52512	6.07092	5.3901	5.67192	5.30135	5.33794	4.96072	5.22033	5.41015	3
644	MT3G061630	Unknown Protein (AHRD V1) contains Interpro domain(s) IPR003435 Chaperonin-like RbcX	5.29601	5.2329	5.98546	5.77946	5.82934	5.44656	5.62201	5.84574	5.68126	5.53747	3
335	MT5G096700	TD and POZ domain-containinG protein 4 (AHRD V1 *--- Q6YCH2) contains Interpro domain(s) IPR013089 Kelch related	-0.474883	0.189238	1.74825	1.22563	1.58255	1.18236	1.2945	0.954184	1.00214	1.16141	3
426	MT2G028570	Unknown Protein (AHRD V1)	-3.52738	-4.14168	-0.194066	-0.483829	0.113047	-0.347131	-0.681783	-1.24507	-2.28789	-1.3311	3
435	MT4G022670	Uncharacterized acetyltransferase At3G50280 (AHRD V1 ***- Q9SND9) contains Interpro domain(s) IPR003480 Transferase	-2.30605	-1.73072	-1.03265	-0.761531	-0.546007	-0.894065	-0.692578	-1.39408	-1.60998	-0.80708	3
453	MT3G051220	Transmembrane protein 189 (AHRD V1 *-*- A5PLL7) contains Interpro domain(s) IPR019547 Kua-ubiquitin conjuGatinG enzyme hybrid localisation	-1.31253	-1.68684	-0.0272332	-0.234804	-0.449551	-0.893684	-0.94207	-0.282001	-0.339556	-0.6959	3
462	MT3G080370	F-box protein At5G10340 (AHRD V1 ***- Q9LX89) contains Interpro domain(s) IPR017451 F-box associated type 1	-1.26912	-1.59835	-0.0902818	0.114283	0.690882	0.0205927	-0.192669	-0.333727	-0.297964	-0.156902	3
521	MT7G006080	Solute carrier family 35 member F1 (AHRD V1 ***- Q5T1Q4) contains Interpro domain(s) IPR009262 Protein of unknown function DUF914 eukaryotic	1.49078	1.65243	2.1603	2.15409	2.23105	2.39633	2.18728	2.06307	1.85257	1.99935	3
527	MT8G009510	Dynamin-related protein 1E (AHRD V1 ***- Q9FNX5) contains Interpro domain(s) IPR001401 Dynamin GTPase reGion	1.50793	1.75338	2.28071	2.38527	2.38944	2.30371	2.22713	2.00514	2.41848	2.11955	3
86	MT3G083920	Chalcone synthase (AHRD V1 ***- D3G7Y0_9FABA) contains Interpro domain(s) IPR011141 Polyketide synthase type III	-3.38119	-3.54563	-2.75687	-2.76726	-2.87576	-2.88848	-3.01011	-3.09339	-2.70268	-2.97468	3
316	MT2G066460	Receptor protein kinase-like protein (AHRD V1 *-*- A7BQP2_9GAMM) contains Interpro domain(s) IPR002290 Serine/threonine protein kinase	-0.35582	-0.779487	1.03357	0.768088	1.10186	1.03407	0.90062	0.560785	0.118789	1.17063	3
317	MT1G082730	Hus1 protein (AHRD V1 ***- Q709F6_ARATH) contains Interpro domain(s) IPR007150 Hus1-like protein	-0.368805	-0.418443	0.913258	1.1478	1.38416	1.5047	1.23994	0.429075	0.0641173	1.26205	3
508	MT3G064900	Uncharacterized oxidoreductase At4G09670 (AHRD V1 ***- Q9SZ83) contains Interpro domain(s) IPR016040 NAD(P)-bindinG domain	-0.901151	-2.07406	0.879317	1.24823	1.97643	2.01269	1.60875	0.328974	-0.384699	1.5202	3
51	MT6G046440	Nucleotide bindinG site leucine-rich repeat disease resistance protein (FraGment) (AHRD V1 *-** Q70GJ6_PYRCO) contains Interpro domain(s) IPR002182 NB-ARC	-3.74835	-3.79764	-2.30196	-1.96326	-1.36278	-1.27456	-1.72383	-2.31221	-3.11374	-1.91503	3
359	MT4G086400	15-hydroxyprostaGlandin dehydroGenase (AHRD V1 *-*- Q8VCC1) contains Interpro domain(s) IPR002085 Alcohol dehydroGenase superfamily zinc-containinG	0.935305	0.983847	1.73835	1.48095	1.50732	1.85208	1.85939	1.45401	1.06451	1.5936	3
427	MT7G102520	Glucosyltransferase (AHRD V1 **** Q589Y3_TOBAC) contains Interpro domain(s) IPR002213 UDP-Glucuronosyl/UDP-Glucosyltransferase	-3.54508	-3.51121	-0.660212	-0.310987	-0.292449	0.807721	0.354183	-1.00052	-2.43928	-0.31872	3
454	MT8G072220	Unknown Protein (AHRD V1) contains Interpro domain(s) IPR009606 Protein of unknown function DUF1218	-1.28097	-1.09337	-0.600576	-0.517807	-0.670822	-0.31458	-0.595022	-0.668079	-1.00348	-0.493563	3
460	MT2G062640	ManGanese transport protein mntH (AHRD V1 *-*- Q32DF6) contains Interpro domain(s) IPR001046 Natural resistance-associated macrophaGe protein	-1.14526	-1.47546	-0.349295	0.0293572	0.417474	0.367827	0.168514	-0.64073	-0.453465	0.0131547	3
486	MT4G132690	Unknown Protein (AHRD V1)	-0.289291	-0.382661	0.48029	0.618914	0.880998	0.622433	0.561606	0.239857	0.351723	0.917108	3
207	MT1G063960	Disease resistance-like protein (FraGment) (AHRD V1 *-*- Q9M5W2_SOYBN) contains Interpro domain(s) IPR002182 NB-ARC	0.66705	-0.132477	-2.53306	-3.25107	-3.92211	-0.518145	-0.0769119	-0.0399823	-0.36574	-0.563135	4
274	MT3G091820	Dof21 (AHRD V1 ***- Q0GLD1_SOYBN)	0.273153	0.374634	-0.272806	-0.211938	-0.359951	-0.149167	-0.00771937	0.252064	0.394716	0.198808	4
282	MT2G099630	Unknown Protein (AHRD V1) contains Interpro domain(s) IPR014014 RNA helicase DEAD-box type Q motif	0.93854	0.866911	-0.66188	-0.930074	-0.16397	0.9123	0.814206	0.943913	-0.441256	1.04445	4
393	MT7G081750	Subtilisin-like serine protease (AHRD V1 **** C3VDI0_CARPA) contains Interpro domain(s) IPR015500 Peptidase S8 subtilisin-related	1.82642	1.32484	0.374637	0.587562	0.671268	0.996693	1.15634	1.14475	1.6588	1.5065	4
556	MT7G076030	ShaGGy-related protein kinase 6 (AHRD V1 **** Q5EZ69_SOLPE) contains Interpro domain(s) IPR002290 Serine/threonine protein kinase	2.32362	2.49379	1.78165	1.72376	1.78679	2.06346	2.26582	2.23527	2.29623	2.45256	4
563	MT4G101630	Acid beta-fructofuranosidase (AHRD V1 ***- Q43857) contains Interpro domain(s) IPR001362 Glycoside hydrolase family 32	2.76897	2.58914	1.9785	1.887	1.93663	2.54237	2.63526	2.36048	2.7232	2.46702	4
610	MT6G042310	Anthocyanidin 3-O-Glucosyltransferase (AHRD V1 ***- Q43716) contains Interpro domain(s) IPR002213 UDP-Glucuronosyl/UDP-Glucosyltransferase	4.66007	4.60523	2.99107	2.47137	2.09212	3.86262	4.25369	2.90386	4.93334	3.9221	4
9	MT8G107300	Protein TIFY 5A (AHRD V1 *-*- Q8LBM2) contains Interpro domain(s) IPR010399 Tify	-2.50113	-3.22937	-4.13029	-4.02007	-4.31944	-3.30822	-3.54937	-3.62831	-3.48787	-3.4439	4
10	MT5G008790	Ethylene-responsive transcription factor ERF019 (AHRD V1 ***- O80542) contains Interpro domain(s) IPR001471 PathoGenesis-related transcriptional factor and ERF DNA-bindinG	-3.08749	-3.13455	-3.63024	-3.79486	-4.01767	-3.2028	-3.36931	-3.24021	-3.21351	-3.60837	4
128	MT1G101790	Molybdenum cofactor sulfurase (AHRD V1 *-*- Q655R6) contains Interpro domain(s) IPR000192 Aminotransferase class V/Cysteine desulfurase	-1.44834	-1.62125	-2.47503	-2.6657	-2.63617	-1.88948	-1.80562	-1.80948	-1.74304	-1.97538	4
130	MT2G037690	TMV resistance protein N (AHRD V1 ***- Q40392) contains Interpro domain(s) IPR000157 Toll-Interleukin receptor	-1.02116	-1.29621	-2.49685	-2.35666	-3.28596	-1.88293	-1.45449	-1.59669	-1.64383	-1.97101	4
197	MT5G010830	MultidruG and toxin extrusion protein 2 (AHRD V1 ***- Q3V050) contains Interpro domain(s) IPR002528 Multi antimicrobial extrusion protein MatE	-0.990363	-1.33075	-1.80384	-2.04487	-2.16795	-1.52478	-1.41256	-0.988142	-0.737713	-1.78352	4
199	MT2G100560	IAA-amino acid hydrolase ILR1-like 4 (AHRD V1 **** O04373) contains Interpro domain(s) IPR017439 Peptidase M20D mername-AA028/carboxypeptidase Ss1	-1.07009	-0.961056	-2.1594	-2.20148	-2.22155	-1.4956	-1.59497	-1.3628	-1.48699	-1.49489	4
201	MT6G075030	Unknown Protein (AHRD V1)	-0.0192378	-0.790887	-1.71557	-1.78658	-2.25631	-1.43298	-1.15297	-1.3845	-0.615729	-1.20822	4
204	MT6G008140	Resistance protein (FraGment) (AHRD V1 *-*- A3F244_PHAVU) contains Interpro domain(s) IPR000157 Toll-Interleukin receptor	0.0142	-0.168387	-1.64769	-2.40766	-3.05073	-0.951852	-0.780382	-1.21902	-0.945278	-0.493141	4
206	MT4G125010	Unknown Protein (AHRD V1) contains Interpro domain(s) IPR012876 Protein of unknown function DUF1677 plant	-0.0730393	0.230228	-1.85757	-2.48477	-3.56159	-1.54818	-1.17058	0.0625394	-0.403755	-0.719502	4
237	MT5G089690	60S ribosomal export protein NMD3 (AHRD V1 **** Q55BF2)	-0.612964	-0.448949	-1.21696	-1.39376	-1.32178	-1.16661	-1.10296	-0.280147	-0.553018	-0.868764	4
241	MT2G014380	Unknown Protein (AHRD V1)	-0.196139	-0.0476128	-1.77604	-1.93841	-1.74929	-0.921528	-0.876234	-0.575431	-0.203771	-0.214412	4
242	MT5G064510	Unknown Protein (AHRD V1)	0.157037	0.0833725	-1.57509	-1.70102	-0.909721	-0.607096	-0.86045	-0.353375	-0.148682	-0.00179897	4
244	MT5G025090	1-aminocyclopropane-1-carboxylate oxidase 3 (AHRD V1 **-* Q08507) contains Interpro domain(s) IPR005123 OxoGlutarate and iron-dependent oxyGenase	-0.307523	-0.0685487	-0.955651	-1.25255	-1.38044	-0.733672	-0.415174	-0.307114	-0.297209	-0.173984	4
247	MT6G074470	Resistance-Gene protein (FraGment) (AHRD V1 *-*- Q94L22_VIGUN) contains Interpro domain(s) IPR000157 Toll-Interleukin receptor	0.586307	0.300936	-1.04022	-1.76917	-2.59701	-0.738719	-0.280032	0.0969058	0.133058	-0.0611772	4
256	MT7G077230	Trypsin inhibitor (AHRD V1 ***- Q9AVS2_PEA) contains Interpro domain(s) IPR000877 Proteinase inhibitor I12 Bowman-Birk	0.270183	0.273007	-0.559054	-0.820839	-1.2008	0.0431264	0.112537	0.435352	0.274639	-0.269241	4
257	MT4G069680	BURP domain-containinG protein 3 (AHRD V1 ***- Q942D4) contains Interpro domain(s) IPR004873 BURP	0.341907	1.0648	-1.218	-1.24762	-1.36175	-0.579916	-0.268671	0.0721408	0.290783	0.165904	4
261	MT1G101550	Ethylene-responsive transcription factor ERF026 (AHRD V1 ***- Q9CAN9) contains Interpro domain(s) IPR001471 PathoGenesis-related transcriptional factor and ERF DNA-bindinG	0.819217	0.785302	-1.47914	-0.682643	-0.990384	-0.236911	-0.162118	0.801971	0.452321	0.850376	4
262	MT7G023670	PolyGalacturonase inhibitor protein (FraGment) (AHRD V1 **** Q2KT24_FRAAN) contains Interpro domain(s) IPR013210 Leucine-rich repeat N-terminal	0.331343	0.775809	-0.54585	-0.536456	-0.580115	0.786691	0.549995	-0.510833	0.343649	-0.0922961	4
263	MT8G072640	3-hydroxy-3-methylGlutaryl coenzyme A reductase 5 (AHRD V1 ***- A9YVC5_MT) contains Interpro domain(s) IPR004554 HydroxymethylGlutaryl-CoA reductase class I catalytic	1.03116	0.946128	-0.972715	-0.97306	-0.349013	0.266474	0.925918	-0.693033	0.95484	0.278474	4
288	MT7G116870	GDSL esterase/lipase At4G01130 (AHRD V1 ***- Q9M153) contains Interpro domain(s) IPR001087 Lipase GDSL	0.80136	1.18845	0.0258166	-0.0421505	-0.171636	0.213273	0.242295	0.231852	1.1844	1.15763	4
289	MT5G080260	cDNA clone J065136J21 full insert sequence (AHRD V1 *-*- B7F8P9_ORYSJ) contains Interpro domain(s) IPR012552 DVL	0.892151	1.10207	0.106242	0.0824393	-0.0617202	0.102653	0.0820691	0.890728	0.981497	0.902362	4
292	MT5G013610	NAK-type protein kinase (AHRD V1 ***- C6ZRR3_SOYBN) contains Interpro domain(s) IPR002290 Serine/threonine protein kinase	1.65704	1.28922	0.156109	0.0973236	0.197979	0.919496	0.941969	0.815266	0.62082	1.01619	4
391	MT1G101830	Peroxidase (AHRD V1 **** C0KKH9_9CARY) contains Interpro domain(s) IPR000823 Plant peroxidase	1.85495	1.89175	0.881243	0.739008	0.545329	0.479295	0.653482	1.8469	1.97982	1.23151	4
398	MT3G034030	Disease resistance response protein 206 (AHRD V1 ***- P13240) contains Interpro domain(s) IPR004265 Plant disease resistance response protein	2.05092	2.4283	0.580666	0.575374	-0.0418246	1.39887	1.23333	0.648395	1.81792	1.22203	4
399	MT7G075870	MADS-box transcription factor (FraGment) (AHRD V1 *-** C6F716_PSEMZ) contains Interpro domain(s) IPR002100 Transcription factor MADS-box	1.96237	2.23574	0.74827	0.0416439	-0.244061	0.928141	0.901546	1.60462	2.40919	1.69257	4
405	MT6G023760	Plastocyanin-like domain-containinG protein (AHRD V1 *--- C5I847_ASTSI) contains Interpro domain(s) IPR008972 Cupredoxin	2.12024	1.87807	1.28173	1.20468	1.35799	1.3853	1.16906	2.41594	2.18521	2.13627	4
412	MT4G005190	Beta-amyrin synthase (AHRD V1 **** Q8GSL7_MT) contains Interpro domain(s) IPR018333 Squalene cyclase IPR002365 Terpene synthase conserved site	2.74129	2.52968	1.34405	1.35572	1.76629	2.1431	2.48818	0.63564	2.97204	1.92641	4
557	MT4G060620	Unknown Protein (AHRD V1)	2.36127	2.45566	1.52515	1.46626	1.26197	1.74403	1.76492	2.49208	2.5524	2.64427	4
561	MT2G030420	Mitochondrial chaperone BCS1 (AHRD V1 *--- P32839) contains Interpro domain(s) IPR003959 ATPase AAA-type core	2.91223	2.48999	1.6313	1.61001	0.870207	2.26933	2.20919	2.50736	2.35162	2.23346	4
562	MT8G032320	Elicitor-responsive protein 3 (AHRD V1 ***- Q0JBH9) contains Interpro domain(s) IPR018029 C2 membrane tarGetinG protein	2.62359	2.66494	1.64369	1.46226	1.12669	2.37593	2.41208	2.70944	2.53735	2.38091	4
564	MT4G115580	Adiponectin receptor protein 2 (AHRD V1 ***- Q86V24) contains Interpro domain(s) IPR004254 Hly-III related	2.77201	2.88879	2.15653	2.03965	1.96616	2.38383	2.54111	2.28912	3.11219	2.48895	4
588	MT6G078070	Kunitz-type trypsin inhibitor alpha chain (AHRD V1 **-* P32733) contains Interpro domain(s) IPR002160 Proteinase inhibitor I3 Kunitz leGume	3.63587	3.54108	1.35064	1.70565	1.89001	2.97714	3.02187	3.39722	3.72114	3.48498	4
591	MT4G122750	Pectinesterase inhibitor (AHRD V1 ***- P83326) contains Interpro domain(s) IPR006501 Pectinesterase inhibitor	3.4293	3.5142	2.7327	2.68215	2.2479	2.94554	2.95296	3.49323	3.09995	3.46672	4
607	MT4G071520	Squalene synthase (AHRD V1 ***- O22107_SOYBN) contains Interpro domain(s) IPR006449 Farnesyl-diphosphate farnesyltransferase	4.72377	4.52138	4.04149	3.85421	3.84452	4.45648	4.6225	4.395	4.57151	4.46668	4
608	MT7G077210	Bowman-Birk type proteinase inhibitor (AHRD V1 *-*- P80321) contains Interpro domain(s) IPR000877 Proteinase inhibitor I12 Bowman-Birk	4.63949	4.82383	1.97658	1.84583	1.00198	3.13541	3.3686	3.26693	3.76244	3.89028	4
609	MT6G090460	Unknown Protein (AHRD V1)	5.01274	4.62584	2.83057	2.04084	1.88952	3.56539	3.50894	4.06899	3.98138	4.29403	4
611	MT1G018640	Snakin-1 (AHRD V1 ***- Q948Z4) contains Interpro domain(s) IPR003854 Gibberellin reGulated protein	5.32775	5.98124	2.65199	2.94367	1.92737	3.82435	3.92741	4.70265	4.9392	5.07977	4
629	MT3G032740	Unknown Protein (AHRD V1)	5.66508	5.03816	4.04648	3.82614	3.0976	4.59961	4.62613	5.5807	5.43219	5.49236	4
630	MT4G050400	Unknown Protein (AHRD V1) contains Interpro domain(s) IPR003172 MD-2-related lipid-recoGnition	5.27596	5.55696	4.54799	4.17007	3.91873	4.49326	4.64651	5.0974	5.40681	4.83083	4
4	MT5G014300	NAC domain protein IPR003441 (AHRD V1 ***- B9MU01_POPTR) contains Interpro domain(s) IPR003441 No apical meristem (NAM) protein	-3.20478	-2.8643	-4.03293	-3.95637	-3.84066	-3.47962	-3.72873	-2.84469	-2.79065	-3.33676	4
11	MT4G092530	Receptor-like-kinase (FraGment) (AHRD V1 *-*- Q700L8_9POAL) contains Interpro domain(s) IPR002290 Serine/threonine protein kinase	-2.86291	-3.23512	-3.72156	-3.82743	-3.85812	-3.14653	-3.24229	-3.33029	-3.3636	-3.18598	4
13	MT4G102220	Unknown Protein (AHRD V1) contains Interpro domain(s) IPR009902 Protein of unknown function DUF1442	-2.89352	-2.24343	-3.75875	-4.06792	-4.23779	-3.29334	-3.01011	-2.97599	-3.61945	-3.10841	4
14	MT1G092870	Hippocampus abundant transcript-like protein 1 (AHRD V1 ***- Q8CIA9) contains Interpro domain(s) IPR011701 Major facilitator superfamily MFS-1	-2.52748	-2.18942	-3.98486	-3.84492	-3.70187	-3.39229	-3.20351	-3.19142	-3.14362	-3.17107	4
18	MT1G082480	Transcription factor bHLH94 (AHRD V1 **** Q9SK91) contains Interpro domain(s) IPR011598 Helix-loop-helix DNA-bindinG	-2.67112	-2.22014	-3.24321	-3.5785	-3.70414	-3.24989	-3.24217	-3.10793	-2.59153	-2.95889	4
19	MT6G072480	Resistance protein (FraGment) (AHRD V1 *-*- A3F244_PHAVU) contains Interpro domain(s) IPR000157 Toll-Interleukin receptor	-2.12182	-2.34268	-3.61193	-3.41736	-4.02761	-3.04151	-3.26271	-3.08714	-2.82037	-2.97597	4
20	MT5G079840	Serine/threonine-protein kinase BIK1 (AHRD V1 **** O48814) contains Interpro domain(s) IPR002290 Serine/threonine protein kinase	-2.66439	-2.63796	-3.25928	-3.30849	-3.55455	-2.88478	-2.7981	-2.62625	-2.76198	-2.93782	4
21	MT1G061790	Unknown Protein (AHRD V1)	-2.59981	-2.06345	-3.4836	-3.37075	-3.67146	-2.82445	-2.85976	-2.92872	-3.11564	-2.8697	4
26	MT4G103650	Calmodulin (AHRD V1 *-*- C9SJJ8_VERA1) contains Interpro domain(s) IPR011992 EF-Hand type	-1.69302	-2.29727	-3.45486	-2.94345	-3.37667	-2.35736	-3.01011	-1.39197	-1.98879	-1.89749	4
28	MT2G088240	Unknown Protein (AHRD V1) contains Interpro domain(s) IPR012552 DVL	-2.29578	-2.24343	-3.10816	-3.10407	-3.05829	-2.59533	-2.92334	-2.57823	-2.57542	-2.48446	4
29	MT6G071790	Disease resistance-like protein (FraGment) (AHRD V1 *-*- Q9M5W2_SOYBN) contains Interpro domain(s) IPR002182 NB-ARC	-2.07383	-2.10999	-3.14955	-3.26136	-3.69236	-2.97229	-2.93073	-2.70936	-2.26838	-2.57897	4
30	MT5G055820	Protein SRG1 (AHRD V1 ***- Q39224) contains Interpro domain(s) IPR005123 OxoGlutarate and iron-dependent oxyGenase	-1.90771	-2.10067	-3.11383	-3.25164	-3.53473	-2.76693	-2.80782	-2.08382	-2.44796	-2.69164	4
31	MT6G078780	NBS resistance protein-like protein (FraGment) (AHRD V1 *-*- Q66T58_GOSHI) contains Interpro domain(s) IPR000157 Toll-Interleukin receptor	-1.47931	-1.81754	-2.89066	-3.38471	-3.73001	-2.81694	-3.14624	-2.64302	-2.23679	-2.06599	4
39	MT8G012240	Unknown Protein (AHRD V1) contains Interpro domain(s) IPR006502 Protein of unknown function DUF506 plant	-1.74072	-1.5816	-3.24148	-2.69736	-3.61464	-2.46384	-2.4078	-2.40114	-2.2233	-2.27108	4
40	MT5G032870	1-aminocyclopropane-1-carboxylate oxidase 1 (AHRD V1 **-- A2Z1W9) contains Interpro domain(s) IPR005123 OxoGlutarate and iron-dependent oxyGenase	-2.15234	-1.60087	-3.045	-3.05972	-3.15574	-2.26859	-2.22993	-2.48843	-2.17714	-1.78795	4
42	MT4G121900	Unknown Protein (AHRD V1) contains Interpro domain(s) IPR003397 Mitochondrial inner membrane translocase complex subunit Tim17/22	-1.81402	-2.0248	-2.68265	-2.85968	-2.98484	-2.63398	-2.30714	-2.12607	-2.17714	-2.09951	4
127	MT2G087080	Unknown Protein (AHRD V1) contains Interpro domain(s) IPR004864 Late embryoGenesis abundant protein 2	-1.19067	-1.68135	-2.80156	-2.42888	-2.49018	-2.32685	-1.91848	-2.01631	-1.91204	-2.08825	4
129	MT3G009760	FAD-linked oxidoreductase 1 (AHRD V1 ***- Q2PMD5_SOYBN) contains Interpro domain(s) IPR006094 FAD linked oxidase N-terminal	-0.800275	-1.0382	-2.89683	-2.69736	-3.27666	-2.39972	-1.99267	-1.32624	-1.87268	-2.37261	4
131	MT5G078210	GDSL esterase/lipase At5G37690 (AHRD V1 ***- Q9FHQ1) contains Interpro domain(s) IPR001087 Lipase GDSL	-1.40856	-0.794499	-3.04137	-2.90904	-2.67875	-2.57824	-2.39631	-2.44919	-1.65963	-1.36635	4
159	MT5G064340	Unknown Protein (AHRD V1) contains Interpro domain(s) IPR006766 Phosphate-induced protein 1 conserved reGion	0.491764	0.419887	-3.57761	-3.12482	-3.18016	-3.10896	-3.20209	1.10723	0.455778	-2.31394	4
180	MT8G106140	Unknown Protein (AHRD V1) contains Interpro domain(s) IPR000167 Dehydrin	-1.04134	-0.343983	-2.80994	-2.11993	-2.61767	-1.6819	-1.54187	-0.748804	-1.31342	-0.438392	4
205	MT8G044140	Anthocyanidin 3-O-Glucosyltransferase (AHRD V1 *-** Q43641) contains Interpro domain(s) IPR002213 UDP-Glucuronosyl/UDP-Glucosyltransferase	0.324888	0.346201	-1.71649	-2.65163	-3.27174	-1.38847	-0.928425	-2.00888	-0.801741	-1.69425	4
208	MT8G079330	Unknown Protein (AHRD V1)	1.80593	1.15437	-1.25949	-2.46154	-3.49823	-1.01001	-1.01167	-0.421569	-0.725523	-1.19458	4
233	MT5G064360	Unknown Protein (AHRD V1) contains Interpro domain(s) IPR006766 Phosphate-induced protein 1 conserved reGion	2.77091	2.14064	-0.914367	0.236492	-0.310537	-0.980729	-1.06602	3.13237	2.59762	-0.229852	4
245	MT5G015260	Galactomannan Galactosyltransferase (AHRD V1 ***- Q564G6_9FABA) contains Interpro domain(s) IPR008630 Galactosyl transferase	-0.215688	-0.0488654	-0.752911	-0.866047	-0.922818	-0.789725	-0.716566	-0.726921	0.13229	-0.349574	4
246	MT6G014020	Cytokinin-O-Glucosyltransferase 2 (AHRD V1 **-* Q9SK82) contains Interpro domain(s) IPR002213 UDP-Glucuronosyl/UDP-Glucosyltransferase	0.0770304	0.323298	-0.992094	-1.04319	-0.843318	-0.346582	-0.176559	-0.598789	-0.0561463	-0.621296	4
275	MT8G009300	Pectinesterase inhibitor (AHRD V1 ***- P83326) contains Interpro domain(s) IPR006501 Pectinesterase inhibitor	0.760121	0.489209	-0.359402	-0.238728	-0.324928	0.0193214	-0.301126	0.55918	-0.205437	0.750339	4
278	MT5G055210	AGenet domain-containinG protein / bromo-adjacent homoloGy (BAH) domain-containinG protein-like (AHRD V1 ***- Q69N36_ORYSJ) contains Interpro domain(s) IPR008395 AGenet	1.11528	0.669554	-0.000936	-0.33607	-0.161868	0.40106	0.479363	0.239293	0.208408	-0.0300758	4
281	MT7G099200	Unknown Protein (AHRD V1) contains Interpro domain(s) IPR008579 Protein of unknown function DUF861 cupin-3	1.59153	1.26102	0.0969826	-0.384632	-1.16578	-0.0472015	-0.0251169	0.978158	0.336854	0.574114	4
392	MT2G009450	Unknown Protein (AHRD V1)	2.4332	2.12235	0.647962	0.118141	0.679886	0.614738	0.491346	1.41909	1.47936	1.87388	4
397	MT5G077280	Unknown Protein (AHRD V1)	1.75448	1.99908	1.19069	1.09843	0.768155	1.20216	1.31543	1.29735	1.58017	1.44116	4
407	MT4G007060	WRKY transcription factor 18 (AHRD V1 **** Q9C5T4) contains Interpro domain(s) IPR003657 DNA-bindinG WRKY	3.0263	2.41201	1.43411	1.21722	0.86907	1.73994	1.72339	2.06656	1.64513	1.76795	4
415	MT4G006570	GolGi SNARE 11 protein (AHRD V1 ***- Q9LMP7)	3.38336	3.78392	2.37833	1.9128	1.28423	2.30761	2.4282	2.60899	2.76245	2.64701	4
12	MT3G028470	Unknown Protein (AHRD V1)	-2.41965	-2.07385	-4.23683	-3.54397	-4.36734	-3.74641	-3.75481	-2.8987	-3.41297	-3.42888	4
22	MT7G081200	Unknown Protein (AHRD V1) contains Interpro domain(s) IPR002130 Peptidyl-prolyl cis-trans isomerase cyclophilin-type	-2.17938	-2.39573	-3.35183	-3.15834	-3.35158	-2.89717	-2.69743	-3.11481	-2.62708	-3.17987	4
32	MT8G093790	NAC domain-containinG protein 2 (AHRD V1 ***- Q39013) contains Interpro domain(s) IPR003441 No apical meristem (NAM) protein	-1.8769	-1.55357	-2.97953	-3.04625	-2.92366	-2.92535	-2.68079	-2.65349	-2.52475	-2.25196	4
33	MT6G087850	Tir-nbs-lrr resistance protein (AHRD V1 ***- B9N037_POPTR) contains Interpro domain(s) IPR000157 Toll-Interleukin receptor	-2.07549	-2.14075	-2.78102	-2.73671	-2.83464	-2.45623	-2.58408	-2.77585	-2.46453	-2.54263	4
34	MT4G010130	Peptidase M50 family (AHRD V1 ***- B6UET0_MAIZE)	-1.98847	-1.94411	-2.69993	-2.64819	-2.95396	-2.56406	-2.63066	-2.46173	-2.49993	-2.42449	4
133	MT6G074650	Disease resistance-like protein (FraGment) (AHRD V1 *-*- Q9M5W2_SOYBN) contains Interpro domain(s) IPR002182 NB-ARC	-0.448647	-0.177475	-2.62627	-2.81723	-3.26349	-1.94773	-2.0385	-2.18114	-1.91204	-1.94388	4
198	MT4G114660	EPIDERMAL PATTERNING FACTOR-like protein 8 (AHRD V1 ***- Q1G3V9)	-0.985033	-1.01721	-2.17531	-1.89037	-2.10463	-2.08653	-2.1934	-1.79163	-1.35294	-1.5793	4
200	MT5G075070	Unknown Protein (AHRD V1)	-0.949313	-0.775256	-1.8396	-1.81727	-1.69886	-1.47253	-1.73528	-1.22825	-1.50216	-1.29549	4
202	MT8G013860	Ethylene-responsive transcription factor TINY (AHRD V1 *-*- Q39127) contains Interpro domain(s) IPR001471 PathoGenesis-related transcriptional factor and ERF DNA-bindinG	-0.239471	-0.158191	-1.39888	-1.29654	-1.71688	-1.11326	-0.988442	-0.941811	-0.913214	-1.56739	4
243	MT5G065440	Zinc finGer-homeodomain protein 1 (FraGment) (AHRD V1 **-- B0LK17_YUCFI) contains Interpro domain(s) IPR006456 ZF-HD homeobox protein Cys/His-rich dimerisation reGion	-0.142752	-0.045641	-1.00133	-0.663254	-0.95147	-1.11309	-0.769401	-0.481103	-0.668691	-0.493356	4
248	MT6G072540	Resistance protein (FraGment) (AHRD V1 *-*- A3F244_PHAVU) contains Interpro domain(s) IPR002182 NB-ARC	1.1322	0.744836	-0.538672	-0.765474	-1.87477	-0.95883	-0.736947	-0.445945	-0.121762	-0.222935	4
279	MT5G006200	Unknown Protein (AHRD V1)	1.25073	1.0124	-0.182802	-0.266586	0.170266	0.276101	0.159744	0.326527	0.408888	0.380473	4
280	MT7G084680	Unknown Protein (AHRD V1) contains Interpro domain(s) IPR018029 C2 membrane tarGetinG protein	1.07507	0.946459	0.318765	0.0424541	-0.190545	0.185344	0.235381	0.721888	0.0593388	0.452701	4
290	MT7G050870	Pectinesterase (AHRD V1 ***- B7FLY5_MT) contains Interpro domain(s) IPR000070 Pectinesterase catalytic	1.09835	1.63246	0.362243	-0.199324	-0.0383757	0.584115	0.516295	-0.121558	0.66929	0.664109	4
291	MT7G082430	Kinase R-like protein (FraGment) (AHRD V1 *-*- Q8W1F1_AEGTA) contains Interpro domain(s) IPR002290 Serine/threonine protein kinase	1.63019	1.21103	0.25995	-0.0356286	0.208133	0.850959	0.782158	0.386574	0.20512	0.558	4
390	MT4G124380	RING finGer protein 150 (AHRD V1 ***- Q9ULK6) contains Interpro domain(s) IPR018957 Zinc finGer C3HC4 RING-type	2.02694	2.02172	1.00214	0.644123	0.716263	0.551468	0.560538	1.52009	1.59992	1.03129	4
408	MT2G013950	Unknown Protein (AHRD V1) contains Interpro domain(s) IPR003657 DNA-bindinG WRKY	2.64373	2.67329	1.42185	1.53132	1.46461	1.71681	1.74268	1.93235	1.86267	1.7204	4
17	MT1G086650	Unknown Protein (AHRD V1) contains Interpro domain(s) IPR002123 Phospholipid/Glycerol acyltransferase	-1.40572	-2.28599	-3.32841	-3.88951	-3.49793	-3.25267	-3.11102	-3.20884	-2.94644	-2.98928	4
132	MT3G052120	Linalool synthase chloroplastic (AHRD V1 **** Q84UV0) contains Interpro domain(s) IPR005630 Terpene synthase metal-bindinG domain	-1.10926	-0.105007	-2.96967	-2.86479	-2.62991	-2.38676	-2.0817	-2.57752	-2.29876	-2.24628	4
145	MT3G069570	Unknown Protein (AHRD V1)	-0.529791	-1.05583	-3.63453	-2.5037	-3.80754	-2.68437	-2.79538	-3.12747	-2.79839	-2.4236	4
101	MT5G063080	Trehalose-6-phosphate phosphatase (AHRD V1 **** O64897_ARATH) contains Interpro domain(s) IPR003337 Trehalose-phosphatase	-2.48333	-2.46887	-1.7681	-1.86929	-2.03374	-3.24563	-2.93951	-3.34617	-2.73143	-2.86942	5
499	MT5G035580	N-hydroxythioamide S-beta-Glucosyltransferase (AHRD V1 **** O48676) contains Interpro domain(s) IPR002213 UDP-Glucuronosyl/UDP-Glucosyltransferase	-1.74299	-1.54623	2.4211	0.533958	2.23937	-3.17519	-3.24749	-1.82936	-2.94472	-2.9925	5
501	MT2G033170	Myb-like transcription factor 5 (FraGment) (AHRD V1 *-*- A9LMW6_GOSTO) contains Interpro domain(s) IPR015495 Myb transcription factor	-1.51322	-0.689706	1.51201	1.27909	0.991292	-0.903772	-1.37042	-1.05469	-1.12629	-1.1836	5
503	MT8G077290	Epoxide hydrolase 4 (AHRD V1 ***- Q8IUS5) contains Interpro domain(s) IPR000639 Epoxide hydrolase-like	-1.50585	-1.02259	2.83211	1.33885	1.88166	-1.25053	-1.53937	-1.57579	-1.10934	-1.54438	5
505	MT7G075540	Gibberellin 2-oxidase (AHRD V1 ***- Q4W8C4_PHAAN) contains Interpro domain(s) IPR005123 OxoGlutarate and iron-dependent oxyGenase	0.546239	1.25962	2.92274	2.1514	2.57674	-1.85429	-1.71261	-1.62389	-1.11815	-1.50685	5
512	MT3G107890	Unknown Protein (AHRD V1)	3.89902	4.22711	5.93595	5.46042	5.31077	0.742618	0.721216	1.7856	1.70356	1.2284	5
596	MT7G065590	Glutathione S-transferase GST 7 (AHRD V1 **** Q9FQF1_SOYBN) contains Interpro domain(s) IPR004046 Glutathione S-transferase C-terminal	2.66876	3.64633	5.22321	4.90759	4.93811	4.01211	3.52585	2.63237	2.13161	2.58934	5
497	MT1G020940	Serine carboxypeptidase II-3 (AHRD V1 *-*- P52711) contains Interpro domain(s) IPR001563 Peptidase S10 serine carboxypeptidase	-0.142752	-0.63086	4.01019	2.71073	2.62681	-3.32636	-3.62066	-3.07603	-3.39933	-3.49255	5
498	MT7G072270	Unknown Protein (AHRD V1) contains Interpro domain(s) IPR007612 Protein of unknown function DUF567	-1.45004	-0.706583	2.47424	1.10462	1.67931	-2.5658	-2.76415	-1.64921	-1.70952	-2.31267	5
500	MT2G031460	Reticuline oxidase (FraGment) (AHRD V1 *-*- Q42097_ARATH) contains Interpro domain(s) IPR006094 FAD linked oxidase N-terminal	-1.24476	-0.474414	2.20738	1.16533	0.868545	-1.68051	-2.04895	-2.8753	-1.96071	-1.6917	5
502	MT1G019440	Alpha-amylase (AHRD V1 **** Q7X9T1_PHAAN) contains Interpro domain(s) IPR013775 Alpha-amylase plant	-0.937462	0.214892	2.14024	2.28105	1.21127	-0.951221	-1.35492	-1.28382	-0.692465	-1.45791	5
504	MT2G013010	Polyphenol oxidase (AHRD V1 ***- Q7Y249_MEDSA) contains Interpro domain(s) IPR002227 Tyrosinase IPR016213 Polyphenol oxidase plant	-0.48771	-0.0619998	2.67278	2.51671	2.03474	-2.97326	-2.10109	-1.38969	-2.25336	-2.30331	5
506	MT5G088770	Cysteine proteinase inhibitor (AHRD V1 **** Q06445) contains Interpro domain(s) IPR000010 Proteinase inhibitor I25 cystatin	0.203846	0.718242	3.89595	3.00935	2.80138	-2.36263	-1.93899	-2.02508	-1.39261	-2.51902	5
507	MT5G041010	Ribonuclease (AHRD V1 ***- O24279_PYRPY) contains Interpro domain(s) IPR001568 Ribonuclease T2	0.496208	0.180016	4.34605	2.25442	4.12021	-1.72692	-2.22693	-0.226767	0.254174	-0.509538	5
513	MT6G012830	Unknown Protein (AHRD V1) contains Interpro domain(s) IPR018971 Protein of unknown function DUF1997	3.47475	3.52234	6.64218	5.33601	5.75998	-1.27662	-1.67153	-0.507967	-0.00260422	-0.495207	5
531	MT5G039390	F-box/kelch-repeat protein SKIP11 (AHRD V1 ***- Q8L736) contains Interpro domain(s) IPR015915 Kelch-type beta propeller	1.56867	1.64947	2.9214	2.445	2.63833	1.43881	1.44446	1.43032	1.86561	1.42933	5
536	MT4G100480	Nudix hydrolase 8 (AHRD V1 ***- Q8L7W2) contains Interpro domain(s) IPR003293 Anti-sense to fibroblast Growth factor protein GFG	2.02795	2.28152	2.98484	2.88478	3.15454	1.83982	1.79386	1.73397	1.64966	1.74493	5
537	MT1G061760	Unknown Protein (AHRD V1) contains Interpro domain(s) IPR004263 Exostosin-like	1.69767	1.9609	2.98239	2.79468	2.67381	2.27644	1.772	1.80715	1.68488	1.3211	5
80	MT3G086880	Lipase (AHRD V1 *-*- P61872) contains Interpro domain(s) IPR002921 Lipase class 3	-3.58696	-4.13367	-0.387927	-1.44474	-1.31573	-3.50657	-3.74469	-3.47636	-3.79102	-3.61731	5
81	MT2G087350	U-box domain-containinG protein 23 (AHRD V1 ***- Q84TG3) contains Interpro domain(s) IPR003613 U box domain	-3.04973	-3.1195	0.119417	-0.357403	-1.50214	-3.15168	-3.28237	-3.16218	-2.41458	-3.10024	5
102	MT2G103490	Metallothiol transferase fosB (AHRD V1 ***- Q65KJ5) contains Interpro domain(s) IPR004360 Glyoxalase/bleomycin resistance protein/dioxyGenase	-2.91048	-2.72536	-1.94339	-1.79954	-2.02289	-2.70298	-2.87226	-2.37217	-2.91861	-2.74942	5
105	MT3G061110	Subtilisin-like protease (AHRD V1 ***- Q6WNU4_SOYBN) contains Interpro domain(s) IPR015500 Peptidase S8 subtilisin-related	-2.66439	-2.45436	-1.66276	-1.48542	-0.991688	-2.67384	-2.55667	-2.63863	-2.66044	-3.01216	5
106	MT3G092470	Unknown Protein (AHRD V1)	-2.13975	-2.56631	-1.13507	-1.42974	-1.38617	-2.84919	-2.73309	-2.29451	-1.9259	-2.40748	5
109	MT5G040940	Ribonuclease T2 (AHRD V1 ***- Q9ZQX1_CICAR) contains Interpro domain(s) IPR001568 Ribonuclease T2	-3.20478	-2.87821	-0.447467	-1.64645	-0.787674	-2.76312	-2.89157	-2.5237	-2.47315	-2.48446	5
115	MT5G016440	Cytochrome P450 81D1 (AHRD V1 ***- Q9FG65) contains Interpro domain(s) IPR002401 Cytochrome P450 E-class Group I	-3.51783	-3.6733	1.23364	-0.127074	-0.01326	-2.91539	-2.94952	-2.71019	-2.4852	-2.668	5
116	MT4G124750	Auxin-induced protein 6B (AHRD V1 *-*- P33083) contains Interpro domain(s) IPR003676 Auxin responsive SAUR protein	-2.66439	-3.26354	1.41544	-0.935766	0.727249	-2.59533	-2.46972	-2.35375	-1.98162	-2.33736	5
117	MT5G009970	Endo-1 4-beta-Glucanase (FraGment) (AHRD V1 *--- Q2LAH7_SOYBN) contains Interpro domain(s) IPR001701 Glycoside hydrolase family 9	-2.82776	-2.0076	-0.647177	-0.949646	-0.444968	-2.84669	-2.8303	-2.58592	-2.36166	-2.69097	5
118	MT3G108320	Potassium channel (AHRD V1 ***- Q9SCF5_DAUCA) contains Interpro domain(s) IPR000595 Cyclic nucleotide-bindinG	-2.68284	-2.4576	-0.396205	-0.816767	-0.163231	-2.34194	-2.38009	-2.48805	-2.43918	-2.14941	5
119	MT1G102190	Somatic embryoGenesis receptor kinase 1 (AHRD V1 ***- Q94AG2) contains Interpro domain(s) IPR002290 Serine/threonine protein kinase	-3.05628	-1.91089	-0.839341	0.0904243	-0.412321	-2.74113	-2.63549	-2.38569	-2.68182	-2.63027	5
120	MT7G085260	NAC domain protein (AHRD V1 **-- B2ZGR5_SOYBN) contains Interpro domain(s) IPR003441 No apical meristem (NAM) protein	-1.96304	-1.5249	-0.442845	-0.508235	0.275179	-2.42295	-2.38429	-2.76434	-1.95593	-2.44667	5
122	MT5G055680	Protein SRG1 (AHRD V1 ***- Q39224) contains Interpro domain(s) IPR005123 OxoGlutarate and iron-dependent oxyGenase	-3.24117	-1.84491	0.417973	1.06046	0.503764	-2.24427	-2.45635	-1.96366	-2.30239	-2.01343	5
123	MT3G095730	U-box domain-containinG protein 27 (AHRD V1 ***- Q9FLF4) contains Interpro domain(s) IPR003613 U box domain	-1.76896	-1.86041	0.997732	0.798267	0.820116	-2.14585	-2.31931	-2.4171	-2.21798	-2.53475	5
124	MT3G105730	Protein phosphatase 2C (AHRD V1 **** Q8S8Z0_MESCR) contains Interpro domain(s) IPR015655 Protein phosphatase 2C	-2.13665	-1.9047	1.90881	0.325076	0.78532	-2.57665	-2.95674	-2.70724	-2.90567	-2.60584	5
306	MT3G099030	Unknown Protein (AHRD V1) contains Interpro domain(s) IPR006121 Heavy metal transport/detoxification protein	0.790234	0.765523	1.29781	1.2744	1.24895	-0.303155	-0.302715	-0.00925589	-0.147033	-0.0573992	5
307	MT2G039320	Unknown Protein (AHRD V1)	0.123398	0.7584	1.44773	1.73964	1.79334	-0.427732	-0.750558	-0.481103	-1.002	-0.505025	5
310	MT1G045930	Unknown Protein (AHRD V1) contains Interpro domain(s) IPR018029 C2 membrane tarGetinG protein	0.28685	0.474284	1.35828	1.09909	0.964311	0.545323	0.608792	0.35408	0.046359	0.329502	5
312	MT7G090570	Unknown Protein (AHRD V1)	0.282113	0.518263	1.47461	1.68075	1.22011	0.386808	0.318996	0.955756	0.390959	-0.0599513	5
322	MT8G042060	Cytochrome P450 monooxyGenase CYP72A65 (AHRD V1 ***- Q2MJ17_MT) contains Interpro domain(s) IPR002401 Cytochrome P450 E-class Group I	1.15452	1.24052	2.64371	2.2983	2.22702	1.24209	1.35705	1.48632	0.474134	0.504455	5
323	AC225458_103	Cytochrome P450 monooxyGenase CYP704G7 (AHRD V1 **** Q2MJ01_MT) contains Interpro domain(s) IPR002401 Cytochrome P450 E-class Group I MtChr9 start from 3590376 oriGin from: AC225458.11	1.2742	1.89961	2.93259	2.71914	2.54659	1.27655	1.08284	0.584219	0.787732	0.920218	5
324	AC233070_1002	Cytochrome P450 monooxyGenase CYP704G7 (AHRD V1 **** Q2MJ01_MT) contains Interpro domain(s) IPR002401 Cytochrome P450 E-class Group I MtChr9 start from 7148006 oriGin from: AC233070.6	1.2742	1.89961	2.93259	2.71914	2.54659	1.27655	1.08284	0.584219	0.787732	0.920218	5
325	MT8G035760	Cytochrome P450 monooxyGenase CYP704G7 (AHRD V1 **** Q2MJ01_MT) contains Interpro domain(s) IPR002401 Cytochrome P450 E-class Group I	1.2742	1.89961	2.93259	2.71914	2.54659	1.27655	1.08284	0.584219	0.787732	0.920218	5
443	MT4G071060	Cysteine proteinase (AHRD V1 **** Q3L0K1_POPTO) contains Interpro domain(s) IPR013128 Peptidase C1A papain	-1.40567	-1.5351	0.428362	-0.481253	0.246601	-1.49958	-1.36669	-1.36761	-0.862055	-1.34366	5
444	MT1G015020	Protein kinase 2B chloroplastic (AHRD V1 ***- O49840) contains Interpro domain(s) IPR002290 Serine/threonine protein kinase	-1.52319	-1.05127	0.142279	-0.443885	-0.104846	-1.86408	-1.93638	-2.37669	-2.34608	-1.54754	5
445	MT1G066380	Peroxidase 21 (FraGment) (AHRD V1 **** C7E9R5_BRACM) contains Interpro domain(s) IPR000823 Plant peroxidase	-0.84369	-0.85346	0.238102	0.374723	-0.09558	-2.07506	-2.38097	-2.13484	-2.15971	-2.27783	5
446	MT7G035200	Unknown Protein (AHRD V1) contains Interpro domain(s) IPR006747 Protein of unknown function DUF599	-0.596045	-0.527076	0.0160788	0.173218	0.218706	-1.88436	-1.85799	-1.47554	-1.6619	-1.16954	5
447	MT3G086760	Unknown Protein (AHRD V1)	-0.995966	-0.866269	0.742304	0.0482713	-0.0262282	-1.62619	-1.62317	-1.66135	-1.43866	-1.84134	5
448	MT1G031470	Stress-induced receptor-like kinase (AHRD V1 ***- C6FF75_SOYBN)	-0.836585	-1.20581	-0.073748	0.416676	0.437238	-0.955961	-1.50753	-0.472897	-1.82497	-1.91564	5
495	MT7G011900	IsoliquiritiGenin 2prime-O-methyltransferase (AHRD V1 **** P93324) contains Interpro domain(s) IPR016461 O-methyltransferase COMT eukaryota	-2.85555	-2.13719	0.682425	2.21614	0.36083	-2.455	-2.47739	-1.23974	-0.656794	-1.40919	5
538	MT5G030870	Unknown Protein (AHRD V1)	1.70682	2.12041	2.94784	3.10482	2.86686	2.32289	1.98623	2.45079	1.67838	1.76262	5
581	MT4G085520	CBS domain-containinG protein-like (AHRD V1 *-*- B8AP73_ORYSI) contains Interpro domain(s) IPR000644 Cystathionine beta-synthase core	2.23025	2.92725	4.40187	3.92802	4.03185	2.9481	2.8441	3.45805	2.97423	2.7591	5
603	MT8G027040	Cytochrome P450 78A3 (AHRD V1 ***- O48927) contains Interpro domain(s) IPR002401 Cytochrome P450 E-class Group I	4.02186	3.77964	4.59996	4.87696	5.04262	4.05811	3.96265	4.08294	3.66525	3.74565	5
99	MT3G030540	PolyGalacturonase (AHRD V1 **** Q2LAH5_SOYBN) contains Interpro domain(s) IPR012334 Pectin lyase fold	-4.16065	-3.80279	-2.14048	-2.2478	-2.08279	-3.63541	-3.56253	-3.60337	-3.16238	-3.49032	5
100	MT3G101400	Patatin-like protein (AHRD V1 ***- Q29VI1_GOSHI) contains Interpro domain(s) IPR002641 Patatin	-3.77257	-3.16234	-2.05763	-1.3888	-2.13365	-3.0104	-3.3047	-3.4593	-3.08869	-3.45969	5
107	MT3G021060	Unknown Protein (AHRD V1) contains Interpro domain(s) IPR004253 Protein of unknown function DUF231 plant	-3.20478	-3.31852	-1.11296	-1.24204	-1.06124	-3.09072	-2.7981	-2.66386	-2.23346	-2.77133	5
108	MT8G041620	1-aminocyclopropane-1-carboxylate oxidase homoloG 1 (AHRD V1 ***- Q84MB3) contains Interpro domain(s) IPR005123 OxoGlutarate and iron-dependent oxyGenase	-3.30811	-3.07136	-1.26491	-0.818718	-1.27972	-2.64535	-2.7447	-2.323	-2.78408	-2.99404	5
114	MT4G006650	Aquaporin NIP6-1 (AHRD V1 *--- Q9SAI4) contains Interpro domain(s) IPR000425 Major intrinsic protein	-2.87702	-3.56183	1.23043	-0.548972	-0.492127	-2.55409	-2.38312	-2.70418	-2.37168	-2.15187	5
121	MT5G061550	Unknown Protein (AHRD V1)	-2.96784	-2.56847	0.281528	0.280544	0.249256	-1.34173	-2.12475	-1.95008	-2.42924	-3.03408	5
313	MT2G010590	PathoGenesis-related protein 1a (AHRD V1 *-*- Q00MX6_MALDO) contains Interpro domain(s) IPR001283 AllerGen V5/Tpx-1 related	-0.162105	0.177872	1.62275	1.92936	1.27305	0.456858	0.206824	0.896095	0.605858	0.441934	5
321	MT3G099460	Alcohol dehydroGenase-like 1 (AHRD V1 **** Q9SK86) contains Interpro domain(s) IPR002085 Alcohol dehydroGenase superfamily zinc-containinG	0.505019	0.730263	2.3098	2.10964	2.41086	1.22362	0.84441	0.528028	-0.225295	0.820628	5
442	MT3G033000	Polyamine oxidase (AHRD V1 **** Q4H439_TOBAC) contains Interpro domain(s) IPR002937 Amine oxidase	-1.46201	-1.28846	-0.0762543	-0.580543	-0.506536	-1.06102	-1.2067	-1.22825	-0.864102	-0.958386	5
469	MT5G032910	Leucine-rich-repeat protein-like (AHRD V1 ***- Q9LRV8_ARATH) contains Interpro domain(s) IPR003591 Leucine-rich repeat typical subtype	-1.49882	-0.69834	0.522446	1.06486	0.820065	-0.372824	-0.703116	-0.481103	-0.456032	-1.05822	5
496	MT7G046720	Beta-Galactosidase (AHRD V1 *-*- B2NAF2_ECOLX) contains Interpro domain(s) IPR002213 UDP-Glucuronosyl/UDP-Glucosyltransferase	-2.54609	-0.805911	2.98985	1.64603	1.40139	-0.0685855	-0.0799558	-0.0952087	-0.745166	-1.57333	5
533	MT5G092140	Genomic DNA chromosome 5 P1 clone MBG8 (AHRD V1 ***- Q9FFU3_ARATH)	1.48225	1.81262	3.1476	2.64159	2.49375	1.97407	2.09716	2.16253	2.05103	1.81348	5
535	MT5G036660	ATP-dependent RNA helicase DOB1 (AHRD V1 *-** P47047) contains Interpro domain(s) IPR012961 DSH C-terminal	1.53885	1.43747	3.50759	2.62435	2.65703	1.80956	1.84383	1.8227	2.29349	2.16451	5
600	MT1G019940	Patatin-like protein (AHRD V1 ***- Q29VI1_GOSHI) contains Interpro domain(s) IPR002641 Patatin	3.14265	3.16367	4.36877	4.58543	4.27519	3.46006	3.32179	3.53114	3.6339	3.46809	5
601	MT8G032000	(+)-neomenthol dehydroGenase (AHRD V1 **** Q9M2E2) contains Interpro domain(s) IPR002347 Glucose/ribitol dehydroGenase	3.43454	3.5873	4.17433	4.2073	4.16787	3.49744	3.61064	4.16081	3.6955	3.79103	5
110	MT7G013240	UDP-Glucosyltransferase HRA25 (AHRD V1 ***- Q9FUJ6_PHAVU) contains Interpro domain(s) IPR002213 UDP-Glucuronosyl/UDP-Glucosyltransferase	-2.95955	-3.25345	-1.38585	-0.548577	-0.994407	-2.62341	-3.00775	-2.12607	-2.30643	-2.08698	5
112	MT6G046470	Unknown Protein (AHRD V1)	-3.49276	-3.29831	-1.35832	-0.42976	0.166974	-2.53338	-2.55667	-2.96318	-2.91084	-2.99323	5
467	MT3G049970	Limonoid UDP-Glucosyltransferase (AHRD V1 **** Q9MB73) contains Interpro domain(s) IPR002213 UDP-Glucuronosyl/UDP-Glucosyltransferase	-1.58213	-1.14891	0.0572842	0.793819	0.368615	-0.943045	-0.996913	-0.798717	-1.11198	-0.765711	5
532	MT7G022310	SphinGosine-1-phosphate lyase (AHRD V1 **** Q549V9_ARATH) contains Interpro domain(s) IPR002129 Pyridoxal phosphate-dependent decarboxylase	1.05293	1.60743	2.90889	2.54909	2.50516	2.00302	1.90083	1.64938	1.93014	1.5311	5
534	MT7G112320	DNA polymerase III polC-type (AHRD V1 *-*- Q895K2) contains Interpro domain(s) IPR006055 Exonuclease	1.05552	1.37933	3.29302	2.41775	2.69533	1.71924	1.71593	1.63565	2.14398	2.2045	5
5	MT6G069560	Disease resistance-like protein GS3-3 (FraGment) (AHRD V1 *-*- Q8L498_SOYBN) contains Interpro domain(s) IPR000157 Toll-Interleukin receptor	-3.07575	-3.27515	-4.01432	-4.19249	-3.97433	-2.72251	-2.83053	-2.91155	-3.01739	-2.79495	6
166	MT1G043020	Unknown Protein (AHRD V1)	-2.07782	-2.10209	-2.74246	-2.61856	-2.84802	-1.58854	-1.56204	-1.42001	-1.65963	-1.78961	6
169	MT5G011010	Choline dehydroGenase (AHRD V1 ***- Q985M5) contains Interpro domain(s) IPR012132 Glucose-methanol-choline oxidoreductase	-1.87389	-1.6067	-2.76015	-2.83735	-3.17995	-1.72848	-1.47215	-1.24617	-0.892088	-0.768603	6
171	MT4G106820	Unknown Protein (AHRD V1) contains Interpro domain(s) IPR012416 Calmodulin bindinG protein-like	-1.53751	-1.77995	-2.5549	-2.44347	-2.42922	-1.71941	-1.55323	-1.25678	-1.32352	-0.962305	6
174	MT7G084990	Unknown Protein (AHRD V1)	-2.23915	-1.9047	-3.06731	-3.81833	-3.48491	-1.39173	-0.716566	-1.01718	-0.582611	-0.477536	6
183	MT1G082270	Unknown Protein (AHRD V1)	-1.30378	-1.72165	-2.25208	-2.575	-2.63339	-1.54673	-1.42041	-0.807886	-0.808279	-0.451254	6
193	AC233112_1021	Os08G0476000 protein (FraGment) (AHRD V1 *-*- C7J5G3_ORYSJ) contains Interpro domain(s) IPR006869 Protein of unknown function DUF547 MtChr9 start from 7802854 oriGin from: AC233112.6	-0.445169	-0.9373	-2.2761	-2.25054	-2.11939	-0.542611	-0.0505837	-0.383799	0.391652	0.0667038	6
251	MT2G096530	Alpha-Galactosidase (AHRD V1 *-*- Q42656) contains Interpro domain(s) IPR013785 Aldolase-type TIM barrel	-0.543314	-0.854258	-1.59713	-1.38207	-1.85825	0.181534	0.40427	0.517679	0.974946	0.374989	6
268	MT4G072600	Auxin-induced protein-like protein (AHRD V1 ***- Q681Q1_ARATH) contains Interpro domain(s) IPR003676 Auxin responsive SAUR protein	-0.0473971	-0.129171	-0.827349	-0.729024	-0.681982	0.759525	0.770108	0.819739	0.397142	0.80545	6
286	MT7G026510	Unknown Protein (AHRD V1)	0.598689	0.485589	-0.16615	-0.0398537	-0.101156	0.620658	0.972919	1.13321	1.31195	1.1649	6
372	MT8G013650	Zinc finGer-like protein (FraGment) (AHRD V1 *-*- Q84U29_PHAVU) contains Interpro domain(s) IPR001841 Zinc finGer RING-type	1.16605	0.985877	0.281427	0.393886	0.266205	1.44844	1.43422	1.77837	1.88846	2.15793	6
387	MT4G086510	Hormone-sensitive lipase (AHRD V1 *--- Q05469)	1.69784	1.60787	0.666582	0.722545	0.593638	2.0807	2.22016	2.3739	2.87427	2.70493	6
555	MT3G082100	Proline rich protein 2 (FraGment) (AHRD V1 *-*- Q9M615_VITRI) contains Interpro domain(s) IPR013770 Plant lipid transfer protein and hydrophobic protein helical	2.2997	2.11645	1.63481	1.37466	1.40166	2.85897	2.9569	2.07419	2.54546	2.36114	6
565	MT8G011470	Unknown Protein (AHRD V1)	2.53945	2.57967	1.82066	1.82057	1.79127	2.3749	2.36455	3.10251	3.44144	3.11415	6
570	MT5G034570	Unknown Protein (AHRD V1)	2.50641	2.60893	1.71807	1.38021	0.876158	3.0979	3.23407	3.58643	3.79144	3.42351	6
24	MT3G035960	NBS-LRR type disease resistance protein (FraGment) (AHRD V1 *-*- Q1A7F9_CICAR) contains Interpro domain(s) IPR002182 NB-ARC	-3.14714	-3.06066	-3.83021	-3.73594	-4.01767	-2.53917	-1.94248	-2.51103	-1.91204	-2.48446	6
161	AC225526_1	Resistance protein RGC2 (FraGment) (AHRD V1 *-*- Q6Y164_LACSA) MtChr9 start from 5026828 oriGin from: AC225526.13	-2.26347	-1.96808	-3.45486	-3.68672	-3.84066	-1.88304	-1.08818	-2.13524	-1.62842	-1.2483	6
162	MT3G008420	60S ribosomal protein L23 (AHRD V1 *-*- B6UGQ7_MAIZE) contains Interpro domain(s) IPR000218 Ribosomal protein L14b/L23e	-2.59227	-2.47695	-3.13646	-3.26136	-3.3698	-2.11778	-1.85997	-1.39197	-1.91204	-1.54438	6
163	MT3G022300	Cc-nbs-lrr resistance protein (AHRD V1 ***- B9NDE2_POPTR) contains Interpro domain(s) IPR002182 NB-ARC	-2.5608	-2.30985	-3.09223	-3.10695	-3.21509	-1.88304	-1.76715	-1.47582	-1.47947	-1.75048	6
165	MT8G044960	Unknown Protein (AHRD V1)	-2.50395	-1.9693	-3.26938	-3.47388	-3.46526	-2.33428	-2.37175	-1.43717	-1.16311	-1.35048	6
167	MT6G036450	Auxin-induced protein 5NG4 (AHRD V1 ***- Q6J163) contains Interpro domain(s) IPR000620 Protein of unknown function DUF6 transmembrane	-2.18477	-2.11315	-2.96146	-2.91272	-2.94391	-1.88793	-2.05903	-1.63019	-1.04807	-1.28393	6
168	MT7G012120	Cytokinin-O-Glucosyltransferase 1 (AHRD V1 **** Q9ZQ99) contains Interpro domain(s) IPR002213 UDP-Glucuronosyl/UDP-Glucosyltransferase	-1.9188	-2.06507	-2.92146	-3.18374	-2.9493	-1.61609	-1.38077	-2.00083	-0.629122	-0.973034	6
170	MT1G085040	R2R3-MYB transcription factor (FraGment) (AHRD V1 *-*- O49781_ARATH) contains Interpro domain(s) IPR015495 Myb transcription factor	-2.00573	-1.94498	-2.59601	-2.59515	-2.69723	-1.59495	-1.37042	-1.78803	-1.42844	-0.859879	6
172	MT4G072720	Auxin-induced protein-like (AHRD V1 ***- Q9T0J2_ARATH) contains Interpro domain(s) IPR003676 Auxin responsive SAUR protein	-2.17225	-1.92248	-4.10039	-4.02951	-3.6856	-1.48731	-1.15624	-0.683419	-1.08171	-0.818944	6
173	MT4G072470	Auxin-induced protein-like (AHRD V1 *-*- Q9T0J2_ARATH) contains Interpro domain(s) IPR003676 Auxin responsive SAUR protein	-2.08125	-1.99762	-3.70353	-4.11216	-3.89099	-1.01126	-0.840698	-0.748337	-1.04012	-1.16138	6
181	MT8G099750	NAC domain protein (AHRD V1 ***- B2ZGQ7_SOYBN) contains Interpro domain(s) IPR003441 No apical meristem (NAM) protein	-2.0318	-2.15825	-2.87324	-2.95297	-2.74687	-1.27662	-1.09459	-0.779498	-0.437906	-0.181561	6
184	MT5G013320	Vesicle-associated membrane protein-associated protein C16G5.05c (AHRD V1 ***- O60119) contains Interpro domain(s) IPR016763 Vesicle-associated membrane protein	-1.38367	-1.32981	-2.05269	-2.44556	-2.33654	-1.26614	-1.21562	-0.198595	-0.308078	-0.778427	6
185	MT4G096780	Cytochrome B561-related protein (AHRD V1 ***- Q1H8M6_BETVU) contains Interpro domain(s) IPR006593 Cytochrome b561/ferric reductase transmembrane	-1.52967	-1.5011	-2.08077	-2.08549	-2.20725	-0.934069	-0.526694	-0.212397	-0.340037	-0.59171	6
186	MT7G088160	14 kDa zinc-bindinG protein (AHRD V1 *-*- P42856) contains Interpro domain(s) IPR011151 Histidine triad motif	-1.19116	-1.33834	-2.21586	-2.3001	-2.8412	-1.02854	-0.728012	-0.373335	0.00259953	-0.367906	6
187	MT4G053140	Glucan endo-1 3-beta-Glucosidase 14 (AHRD V1 **** Q9ZQG9) contains Interpro domain(s) IPR013781 Glycoside hydrolase subGroup catalytic core	-1.35569	-1.12005	-2.68265	-2.4154	-3.47815	-0.236819	-0.453263	0.0361938	0.799205	0.684999	6
188	MT3G013500	Sulfotransferase 17 (AHRD V1 **** Q9FZ80) contains Interpro domain(s) IPR000863 Sulfotransferase	-1.00738	-1.74562	-2.55482	-2.50296	-2.53835	-0.428575	-0.236226	0.851917	0.164012	0.768717	6
190	MT7G071040	Cytokinin-O-Glucosyltransferase 3 (AHRD V1 **** Q9ZQ94) contains Interpro domain(s) IPR002213 UDP-Glucuronosyl/UDP-Glucosyltransferase	-1.19475	-1.30713	-2.62058	-2.34365	-2.31559	-0.435333	0.0820479	-1.36927	0.0333984	-0.872416	6
191	MT6G052370	Glucose-1-phosphate adenylyltransferase (AHRD V1 *-*- Q43816_PEA)	-0.770744	-1.05829	-2.34483	-2.09941	-2.80581	-0.033094	0.354365	-0.565013	-0.129685	-0.229852	6
192	MT7G101020	Zinc finGer protein (AHRD V1 *-*- Q9LVQ7_ARATH) contains Interpro domain(s) IPR007087 Zinc finGer C2H2-type	-1.09765	-0.808125	-1.71557	-1.95005	-2.32367	-0.704592	-0.313581	-0.0566156	0.281253	0.0990705	6
194	MT8G079840	Os08G0476000 protein (FraGment) (AHRD V1 *-*- C7J5G3_ORYSJ) contains Interpro domain(s) IPR006869 Protein of unknown function DUF547	-0.445169	-0.9373	-2.2761	-2.25054	-2.11939	-0.542611	-0.0505837	-0.383799	0.391652	0.0667038	6
195	MT7G109320	Myb-like transcription factor (AHRD V1 *-** Q944N2_MAIZE) contains Interpro domain(s) IPR015495 Myb transcription factor	-0.770245	-0.884162	-2.40687	-1.98623	-2.17443	-0.279974	0.368206	-0.120396	0.884654	-0.247275	6
227	MT1G088190	Endo-1 4-beta-Glucanase (AHRD V1 ***- Q9SSU7_PEA) contains Interpro domain(s) IPR001701 Glycoside hydrolase family 9	-1.48667	-1.73039	-3.00962	-2.7472	-2.55095	0.499594	0.98203	0.820151	1.55371	1.39515	6
228	MT3G084200	Auxin-induced protein-like (AHRD V1 *-*- Q9FJF6_ARATH) contains Interpro domain(s) IPR003676 Auxin responsive SAUR protein	-1.46134	-0.656273	-2.5172	-2.71969	-2.34467	0.924284	1.03509	1.93476	1.81043	1.87306	6
238	MT7G100340	Unknown Protein (AHRD V1)	-0.788228	-0.841403	-1.59118	-1.44539	-1.79127	-1.21458	-1.07229	-0.111757	0.0450618	-0.185472	6
239	MT1G008380	Dimethylaniline monooxyGenase (AHRD V1 **** Q04799) contains Interpro domain(s) IPR000103 Pyridine nucleotide-disulphide oxidoreductase class-II	-0.724946	-0.602652	-1.30529	-1.46503	-1.29819	-0.154233	-0.00944487	-0.282001	0.222326	-0.197347	6
240	MT8G083150	Unknown Protein (AHRD V1) contains Interpro domain(s) IPR008801 Rapid ALkalinization Factor	-0.382635	-0.405236	-1.59862	-1.36048	-1.23697	-0.4769	-0.36867	0.170055	-0.125678	0.231244	6
250	MT5G015840	Unknown Protein (AHRD V1) contains Interpro domain(s) IPR019438 Protein of unknown function DUF2419	-1.36233	-1.29325	-1.87369	-1.93003	-1.94447	-0.143626	-0.0105484	-0.119296	1.23479	0.484545	6
267	MT6G045770	Cc-nbs-lrr resistance protein (AHRD V1 ***- B9GV41_POPTR)	-0.353442	-0.299922	-1.02511	-0.992319	-1.4223	0.662481	0.767066	0.528682	0.877008	0.664858	6
269	MT5G036480	Two-component response reGulator ARR3 (AHRD V1 *-** Q9ZWS9) contains Interpro domain(s) IPR001789 SiGnal transduction response reGulator receiver reGion	-0.150762	0.0204237	-0.696044	-0.820839	-0.719527	0.282897	0.759956	1.54688	0.956028	1.0784	6
270	MT2G062990	Serine carboxypeptidase-like 44 (AHRD V1 **** Q9MAR8) contains Interpro domain(s) IPR001563 Peptidase S10 serine carboxypeptidase	-0.0128651	-0.383845	-0.951355	-1.01045	-1.0213	0.711481	0.907728	0.758488	1.76595	1.59971	6
285	MT8G032030	Carbonyl reductase 3 (AHRD V1 **** B6TRS7_MAIZE) contains Interpro domain(s) IPR002347 Glucose/ribitol dehydroGenase	0.593802	0.617781	-0.473365	-0.272172	-0.189237	0.976814	0.918626	1.37998	1.02776	1.52915	6
287	MT5G098730	Transmembrane 9 superfamily protein member 4 (AHRD V1 **** B6U1D6_MAIZE) contains Interpro domain(s) IPR004240 Nonaspanin (TM9SF)	0.714843	0.635251	0.179024	0.0716603	0.0319526	1.18153	1.22769	1.22964	1.33601	1.12524	6
366	MT3G093530	Cytochrome P450 (AHRD V1 ***- B9N1R4_POPTR) contains Interpro domain(s) IPR002401 Cytochrome P450 E-class Group I	0.288995	-0.0696126	-0.741371	-1.17865	-1.51194	1.43953	1.58214	1.78382	1.64153	1.9157	6
367	MT5G030990	Unknown Protein (AHRD V1)	0.0127514	0.13503	-0.861994	-0.528627	-0.954197	0.882561	1.02699	1.69667	2.14914	1.9567	6
368	MT2G049340	Unknown Protein (AHRD V1) contains Interpro domain(s) IPR008390 AWPM-19-like	0.174866	0.0423202	-0.655749	-0.519774	-0.548173	0.832307	1.39311	1.5811	2.83882	1.71814	6
369	MT4G077470	Ubiquitin carboxyl-terminal hydrolase (AHRD V1 ***- B9N564_POPTR) contains Interpro domain(s) IPR001394 Peptidase C19 ubiquitin carboxyl-terminal hydrolase 2	0.620899	0.433172	-0.97782	-0.587264	-1.49354	1.22561	1.5147	1.94427	2.58733	2.27182	6
370	MT4G049420	Unknown Protein (AHRD V1)	0.970347	0.70251	-0.336157	-0.22669	-0.685728	1.86811	1.78764	1.50866	2.02972	1.82334	6
371	MT2G088100	Unknown Protein (AHRD V1)	0.763805	0.907916	-0.00127969	-0.05891	-0.448022	1.4099	1.32862	2.03587	1.63851	2.01433	6
373	MT3G027870	Uncharacterized tRNA/rRNA methyltransferase slr0992 (AHRD V1 *-*- P74516) contains Interpro domain(s) IPR001537 tRNA/rRNA methyltransferase SpoU	0.551228	0.698523	-0.0328621	-0.329497	-0.193457	1.50359	1.61995	2.19531	2.69626	2.54532	6
374	MT6G059910	ATP-dependent Clp protease ATP-bindinG subunit clpX (AHRD V1 *-*- Q1GGF7) contains Interpro domain(s) IPR004487 ClpX ATPase reGulatory subunit	1.07714	1.00722	0.3981	0.225122	0.0777684	1.90894	2.17876	2.19966	2.67656	2.51824	6
386	MT1G019790	Unknown Protein (AHRD V1)	1.40607	1.29232	0.62435	0.666558	0.559815	2.08231	2.36272	2.82667	2.54634	2.53003	6
388	MT3G023120	Defender aGainst cell death 1 (AHRD V1 ***- B4FX04_MAIZE) contains Interpro domain(s) IPR003038 Defender aGainst death DAD protein	1.57489	1.67702	0.868764	0.967128	0.924246	2.19982	2.24481	2.54416	3.07106	2.46508	6
554	MT8G045640	MLP-like protein 31 (AHRD V1 ***- Q941R6) contains Interpro domain(s) IPR000916 Bet v I allerGen	2.12539	2.1441	0.588967	0.591692	0.858568	3.74122	3.57037	3.24751	2.48739	2.96712	6
559	MT4G084110	Glycine cleavaGe system H protein mitochondrial (AHRD V1 ***- P49359) contains Interpro domain(s) IPR003016 2-oxo acid dehydroGenase lipoyl-bindinG site	2.19404	2.36364	1.41525	1.61986	1.51323	2.06627	2.0144	2.36375	2.97476	3.00474	6
569	MT4G060990	Protein-tyrosine phosphatase-like member B (AHRD V1 ***- Q2KIP8) contains Interpro domain(s) IPR007482 Protein-tyrosine phosphatase-like PTPLA	2.05164	2.06625	1.38013	1.3479	1.45687	2.70688	2.84877	3.33723	3.63554	3.27227	6
589	MT8G074050	Leucoanthocyanidin dioxyGenase (AHRD V1 ***- P51091) contains Interpro domain(s) IPR005123 OxoGlutarate and iron-dependent oxyGenase	2.93958	2.91452	2.13048	1.88728	1.51842	3.26924	3.6012	3.74401	4.40401	3.92443	6
590	MT5G091310	Unknown Protein (AHRD V1)	3.57691	2.89062	1.96628	2.00071	1.69644	2.93764	3.31667	4.50292	3.93631	4.08217	6
606	MT4G022350	Cytochrome b5 (AHRD V1 **** B4FKH7_MAIZE) contains Interpro domain(s) IPR001199 Cytochrome b5	4.17404	4.10072	3.57286	3.55049	3.48298	4.1737	4.2055	4.51776	4.69044	4.57686	6
627	MT4G106860	Gonadotropin beta chain (AHRD V1 **-- B4UWC2_ARAHY) contains Interpro domain(s) IPR003854 Gibberellin reGulated protein	3.14467	3.52684	1.47833	1.56773	0.906369	4.72234	4.95291	5.788	5.92348	5.82952	6
164	MT4G133840	PolyGalacturonase-1 non-catalytic subunit beta (AHRD V1 ***- Q40161) contains Interpro domain(s) IPR004873 BURP	-2.66439	-2.56361	-3.34309	-3.14912	-3.3832	-2.35736	-2.10826	-1.43623	-0.757778	-1.75006	6
229	MT8G045670	MLP-like protein 34 (AHRD V1 ***- Q9SSK7) contains Interpro domain(s) IPR000916 Bet v I allerGen	0.114953	-0.116539	-2.39403	-3.2475	-3.58896	2.03957	2.07601	1.59346	1.74617	1.06863	6
231	MT7G099850	Retinol dehydroGenase 12 (AHRD V1 **-* Q8BYK4) contains Interpro domain(s) IPR002347 Glucose/ribitol dehydroGenase	1.36697	1.10792	-0.933714	-2.05311	-3.08048	2.72264	3.04633	3.51468	2.91562	3.25298	6
232	MT8G041770	Uncharacterized acetyltransferase At3G50280 (AHRD V1 ***- Q9SND9) contains Interpro domain(s) IPR003480 Transferase	1.11696	0.676595	-1.39866	-2.14835	-2.69965	3.35057	3.24224	3.35858	3.15737	3.40499	6
249	MT8G023510	Lectin (AHRD V1 ***- Q42411_MEDSA) contains Interpro domain(s) IPR019825 LeGume lectin beta chain Mn/Ca-bindinG site IPR000985 LeGume lectin alpha chain conserved site	-0.523717	-0.0256932	-1.65561	-1.25761	-1.33827	0.489503	0.227096	-1.19524	1.21709	0.40953	6
253	MT5G073620	Leucine zipper protein (AHRD V1 *-*- Q9FGH9_ARATH) contains Interpro domain(s) IPR004140 Exo70 exocyst complex subunit	-0.10927	-0.323471	-1.43683	-1.99446	-2.77839	-0.0661686	0.352409	0.211128	0.626801	0.617305	6
254	MT6G071430	Disease resistance-like protein (FraGment) (AHRD V1 *-*- Q9M5W2_SOYBN) contains Interpro domain(s) IPR002182 NB-ARC	-0.0446936	-0.261525	-1.78194	-2.10024	-2.52881	-0.226101	0.234809	0.652725	1.01657	0.598729	6
258	MT8G087770	Interferon-induced GTP-bindinG protein Mx (AHRD V1 ***- Q6TKS7) contains Interpro domain(s) IPR015577 Interferon-induced Mx protein	0.119159	0.0104279	-1.45888	-0.829833	-1.0438	0.0607555	0.295531	0.425384	0.796732	0.371977	6
265	MT4G072730	Auxin-induced protein-like (AHRD V1 ***- Q9FK62_ARATH) contains Interpro domain(s) IPR003676 Auxin responsive SAUR protein	0.254265	0.459401	-1.83498	-1.62276	-1.38368	0.30495	0.573199	1.00112	1.10344	1.61028	6
266	MT5G055200	Unknown Protein (AHRD V1)	-0.0226486	-0.234509	-0.900686	-1.36481	-1.60914	0.446976	0.59082	1.0598	0.407782	0.54253	6
283	MT3G106340	Unknown Protein (AHRD V1)	0.645487	0.94965	-0.177745	-0.03022	-0.648653	0.832307	0.961676	1.14228	1.87142	1.37591	6
284	MT5G019430	Unknown Protein (AHRD V1) contains Interpro domain(s) IPR007749 Protein of unknown function DUF677	0.520554	0.371586	-0.359674	-0.443605	-0.491188	0.722978	0.796753	0.702263	0.927289	1.10678	6
377	MT5G095190	Unknown Protein (AHRD V1)	1.64329	1.62658	0.334199	0.349946	0.0679687	1.54511	1.86481	2.64541	2.54727	2.37418	6
378	MT3G070920	Histone H4 (AHRD V1 ***- B6T0P4_MAIZE) contains Interpro domain(s) IPR001951 Histone H4	1.63473	2.08806	0.49935	0.263065	-0.188361	1.55838	1.82678	2.28388	3.0467	2.65848	6
379	MT3G116510	Glucan endo-1 3-beta-Glucosidase 7 (AHRD V1 ***- Q9M069) contains Interpro domain(s) IPR013781 Glycoside hydrolase subGroup catalytic core	1.55869	1.44239	0.202053	0.690059	0.334046	1.51053	1.81231	1.9816	2.39896	2.26223	6
380	MT2G026530	UPF0497 membrane protein 14 (AHRD V1 ***- B9SA89) contains Interpro domain(s) IPR006459 Uncharacterised protein family UPF0497 trans-membrane plant subGroup	1.57682	1.78766	0.40184	0.886932	0.665385	1.54344	1.7201	1.85953	2.24742	2.08786	6
381	MT3G105780	Unknown Protein (AHRD V1) contains Interpro domain(s) IPR009769 Protein of unknown function DUF1336	1.55651	1.46774	0.82772	0.797658	0.559939	1.65821	1.70932	2.04322	2.03622	1.93144	6
382	MT1G063940	At2G37025-like protein (FraGment) (AHRD V1 *-*- C4PES3_9SOLN) contains Interpro domain(s) IPR001005 SANT DNA-bindinG	1.67284	1.69649	1.05234	0.903181	0.972032	1.76099	1.8808	1.6381	2.02749	1.90943	6
383	MT5G021760	GDP-mannose 4 6-dehydratase (AHRD V1 **** B7XH28_NICBE) contains Interpro domain(s) IPR006368 GDP-mannose 4 6-dehydratase	2.23203	1.55166	0.838263	0.826112	0.817621	1.87612	2.17886	2.60546	2.29349	2.56969	6
384	MT5G021770	GDP-mannose 4 6-dehydratase (AHRD V1 **** B7XH28_NICBE) contains Interpro domain(s) IPR006368 GDP-mannose 4 6-dehydratase	2.23203	1.55166	0.838263	0.826112	0.817621	1.87612	2.17886	2.60546	2.29349	2.56969	6
389	MT3G007970	EuGenol synthase 1 (AHRD V1 ***- Q15GI4) contains Interpro domain(s) IPR016040 NAD(P)-bindinG domain	1.8392	1.83925	-0.286733	0.292773	0.0376808	2.02608	2.50771	2.83245	3.42547	3.18162	6
396	MT1G087540	Myb family transcription factor (AHRD V1 *-*- Q2A968_BRAOL) contains Interpro domain(s) IPR015495 Myb transcription factor	1.32423	1.24708	0.445497	0.617477	0.559693	1.3148	1.60316	1.09202	2.34493	1.57296	6
560	MT8G013640	Unknown Protein (AHRD V1) contains Interpro domain(s) IPR007513 Four F5 protein	2.37865	2.27712	1.49801	1.20625	0.903956	2.25047	2.43168	2.99924	3.08329	2.20318	6
566	MT2G093770	Protein transport protein Sec61 beta subunit (AHRD V1 *--- B6SNM4_MAIZE) contains Interpro domain(s) IPR016482 Preprotein translocase Sec Sec61-beta subunit eukarya	2.65165	2.75912	2.0438	2.10679	1.98523	2.72144	2.72791	3.03963	2.90618	2.91125	6
567	MT7G032640	Abhydrolase domain-containinG protein FAM108C1 (AHRD V1 ***- Q7ZVZ7) contains Interpro domain(s) IPR000073 Alpha/beta hydrolase fold-1	2.65174	2.84036	2.11945	2.13554	2.08996	2.6057	2.76189	2.90714	3.26821	3.05084	6
593	MT4G119860	Rapid alkalinization factor (AHRD V1 ***- A7LIT1_LITCN) contains Interpro domain(s) IPR008801 Rapid ALkalinization Factor	3.7111	3.54848	3.01994	2.99901	2.91512	3.35144	3.46425	4.18339	3.94465	3.79262	6
594	MT3G092640	StAR-related lipid transfer protein 7 mitochondrial (AHRD V1 *-*- Q8R1R3) contains Interpro domain(s) IPR002913 Lipid-bindinG START	3.93343	3.48865	2.94566	2.76828	2.81796	3.79998	4.00127	4.08565	3.87797	3.73522	6
605	MT2G103670	Unknown Protein (AHRD V1) contains Interpro domain(s) IPR010417 Embryo-specific 3	4.15894	4.10538	2.95543	3.13128	3.39181	3.92536	3.98231	4.16195	4.81743	4.54292	6
628	MT8G019020	Unknown Protein (AHRD V1)	5.01569	4.58423	1.66903	0.778123	-1.17114	6.18836	5.99602	5.79848	5.80762	5.73336	6
6	MT6G092750	Unknown Protein (AHRD V1)	-2.91048	-3.02009	-3.83021	-3.82162	-4.01767	-3.04877	-3.01011	-2.87062	-2.36965	-2.88829	6
160	MT4G072620	Auxin-induced SAUR 1 (FraGment) (AHRD V1 *-*- Q8VZX8_ANTMA) contains Interpro domain(s) IPR003676 Auxin responsive SAUR protein	-1.37446	-0.800172	-3.54446	-4.02249	-3.91782	-1.17401	-0.745145	-0.0688861	-0.467116	-0.0491264	6
177	MT1G041520	Rpp4 candidate 2 (FraGment) (AHRD V1 ***- C0JJI4_SOYBN)	-1.35632	-1.37948	-2.83236	-3.03943	-3.51303	-1.08161	-0.500948	-1.14273	-0.935188	-1.02249	6
179	MT3G088970	ArGininosuccinate synthase (AHRD V1 **** C6T9M0_SOYBN) contains Interpro domain(s) IPR001518 ArGininosuccinate synthase	-1.50986	-0.554738	-2.65377	-2.44431	-2.70172	-0.673589	-0.966801	-1.37209	-0.70539	-1.04138	6
182	MT8G020690	Jasmonate O-methyltransferase (AHRD V1 ***- Q9SBK6) contains Interpro domain(s) IPR005299 SAM dependent carboxyl methyltransferase	-1.46045	-1.33075	-2.35775	-2.69736	-3.01929	-1.59695	-1.53937	-0.808685	-0.44028	-1.01972	6
189	MT4G023810	Lectin (AHRD V1 ***- Q43563_MT) contains Interpro domain(s) IPR016363 L-type lectin plant	-0.919807	-0.960416	-2.45365	-2.69736	-2.61608	-0.138271	-0.537873	-1.01837	-0.467497	-0.818317	6
230	MT7G093100	HAT family dimerisation domain containinG protein (AHRD V1 *-*- Q7XD60_ORYSJ) contains Interpro domain(s) IPR003656 Zinc finGer BED-type predicted	0.325999	1.31341	-1.92237	-2.41104	-2.8868	0.230851	0.940545	2.36244	2.58011	2.32448	6
234	MT3G033790	Beta-Glucosidase G4 (AHRD V1 ***- A8TVR1_MT) contains Interpro domain(s) IPR001360 Glycoside hydrolase family 1	-0.970439	-1.08642	-1.61979	-1.79212	-2.09141	-1.08155	-1.04124	-0.980717	-0.625687	-0.792195	6
236	MT8G067490	Zinc finGer protein (AHRD V1 **-- A9YWQ9_MT) contains Interpro domain(s) IPR001841 Zinc finGer RING-type	-0.726448	-0.809613	-1.39824	-1.59779	-1.52268	-0.991417	-0.685569	-0.769183	-0.188153	-0.787625	6
252	MT2G048360	Unknown Protein (AHRD V1) contains Interpro domain(s) IPR006867 Protein of unknown function DUF632	-0.0486294	-0.0806273	-1.16743	-1.45487	-2.01822	-0.101896	0.323081	0.167561	0.439433	0.524791	6
259	MT4G023550	Unknown Protein (AHRD V1) contains Interpro domain(s) IPR010865 Protein of unknown function DUF1499	0.50577	0.405598	-0.91408	-0.799553	-0.988124	-0.180639	0.384057	0.454689	1.20677	0.773034	6
260	MT5G006400	Unknown Protein (AHRD V1)	0.245379	0.521182	-1.29348	-0.689787	-0.865176	-0.106022	0.168394	0.991921	0.644175	0.931465	6
264	MT2G036780	Taxadien-5-alpha-ol O-acetyltransferase (AHRD V1 *--- Q9M6F0) contains Interpro domain(s) IPR003480 Transferase	0.737938	0.966634	-1.60505	-1.69249	-1.40842	0.568726	1.10951	-0.278972	1.73145	0.527555	6
376	MT6G059680	Kunitz-type trypsin inhibitor-like 2 protein (AHRD V1 **** O82711) contains Interpro domain(s) IPR002160 Proteinase inhibitor I3 Kunitz leGume	1.91323	2.2205	-0.227357	0.0964883	-0.618046	1.60855	1.80538	1.35685	3.26874	2.16531	6
385	MT8G063500	Histone H3 (AHRD V1 ***- D2JYR8_WOLAR) contains Interpro domain(s) IPR000164 Histone H3	1.97505	2.27572	1.14594	1.06208	0.550616	1.86498	1.92268	2.40504	2.36394	2.33197	6
395	MT2G101560	Unknown Protein (AHRD V1) contains Interpro domain(s) IPR000109 TGF-beta receptor type I/II extracellular reGion	1.44663	1.3469	0.824712	0.750578	0.453022	1.44548	1.53545	1.47778	1.63749	1.33433	6
558	MT2G083250	Early nodulin-like protein 3 (AHRD V1 *-*- Q8LC95) contains Interpro domain(s) IPR008972 Cupredoxin	2.38427	2.23698	1.46971	1.37461	1.3389	1.63122	1.85892	2.31971	2.85497	2.85023	6
568	MT8G091590	Unknown Protein (AHRD V1)	3.03733	2.85378	1.97002	1.35526	0.997972	2.73959	2.70101	3.16985	2.94911	3.16938	6
592	MT4G128330	4-coumarate CoA liGase 2 (AHRD V1 ***- O48868_9ROSI) contains Interpro domain(s) IPR000873 AMP-dependent synthetase and liGase	3.58724	3.42494	2.60895	2.47566	2.45478	3.4027	3.52917	3.75712	3.90368	3.40196	6
640	MT4G132260	LactoylGlutathione lyase (AHRD V1 **** Q948T6) contains Interpro domain(s) IPR004361 Glyoxalase I	5.54581	5.49989	5.01514	4.89559	4.93045	5.34606	5.40839	5.47323	5.82383	5.66299	6
7	MT8G042170	Unknown Protein (AHRD V1) contains Interpro domain(s) IPR004158 Protein of unknown function DUF247 plant	-3.20625	-2.62344	-4.17088	-4.20232	-4.16848	-3.24325	-3.01676	-2.63226	-2.02939	-3.07104	6
23	MT1G021190	Unknown Protein (AHRD V1)	-2.42855	-2.56665	-3.45486	-3.14951	-3.38722	-2.35736	-2.10452	-2.76434	-2.493	-3.03911	6
41	MT5G081960	BAHD acyltransferase DCR (AHRD V1 ***- Q9FF86) contains Interpro domain(s) IPR003480 Transferase	-2.07178	-2.29261	-2.91252	-3.12836	-2.95533	-2.33825	-2.22272	-2.16585	-2.42934	-2.0804	6
175	AC233556_27	Ethylene-responsive transcription factor 5 (AHRD V1 **** Q40478) contains Interpro domain(s) IPR001471 PathoGenesis-related transcriptional factor and ERF DNA-bindinG MtChr9 start from 8367468 oriGin from	-1.31107	-1.33711	-2.64753	-3.63877	-3.44156	-1.27867	-1.32171	-1.64813	-1.43866	-1.54122	6
176	MT1G090290	Ethylene-responsive transcription factor 5 (AHRD V1 **** Q40478) contains Interpro domain(s) IPR001471 PathoGenesis-related transcriptional factor and ERF DNA-bindinG	-1.31107	-1.33711	-2.64753	-3.63877	-3.44156	-1.27867	-1.32171	-1.64813	-1.43866	-1.54122	6
178	MT8G066920	Unknown Protein (AHRD V1)	-1.48917	-0.956789	-2.55891	-2.37759	-2.52283	-1.4255	-1.48507	-1.12648	-1.18097	-1.16644	6
235	MT8G005750	WRKY transcription factor 22 (FraGment) (AHRD V1 *-*- B2KJ65_HORVD) contains Interpro domain(s) IPR003657 DNA-bindinG WRKY	-0.888233	-0.861879	-1.46855	-1.62976	-1.94878	-1.35742	-1.01932	-1.01718	-0.682533	-0.526626	6
255	MT5G076350	Ubiquitin 1 (AHRD V1 ***- Q966Q8_PHYPO) contains Interpro domain(s) IPR019956 Ubiquitin subGroup	0.272352	0.262587	-1.19108	-1.46945	-0.983904	-0.101896	0.0392191	0.5023	0.115129	0.238387	6
375	MT8G095910	Phi-1 protein (FraGment) (AHRD V1 ***- Q4LAX0_CAPCH) contains Interpro domain(s) IPR006766 Phosphate-induced protein 1 conserved reGion	1.68782	2.10212	-0.279735	-0.193506	0.414009	0.937196	1.20682	2.19652	2.94787	1.7242	6
394	MT1G015520	Unknown Protein (AHRD V1)	1.33903	1.51705	0.809109	0.667297	0.68454	0.98209	1.11429	1.65933	1.62866	1.52857	6
25	MT8G052200	Serine/threonine kinase (FraGment) (AHRD V1 *-** A0SHM3_ORYRU) contains Interpro domain(s) IPR002290 Serine/threonine protein kinase	-2.27353	-2.08885	-3.10169	-3.60295	-4.08598	-2.47094	-2.55667	-1.89024	-2.17714	-2.24863	6
27	MT7G027060	Unknown Protein (AHRD V1) contains Interpro domain(s) IPR009810 Late nodulin	-2.51574	-2.36445	-3.1193	-3.32171	-3.33818	-2.64336	-2.76456	-2.57587	-2.46948	-2.04045	6

## Sheet: GO Enrichment-B
PLAZA dicots 3.0
CLUSTER 1
# genes	110
#Genes (in Medicago truncatula)	105
#Genes (in Medicago truncatula) with GO annotation	87
GO enrichment data table
GO type	GO term	Log2-Enrichment	p-value	Subset ratio	Description
MF	GO:0003700	2.31	1.29e-05	0.1379	sequence-specific DNA binding transcription factor activity
MF	GO:0001071	2.31	1.31e-05	0.1379	nucleic acid binding transcription factor activity
MF	GO:0046872	0.81	0.01	0.2414	metal ion binding
MF	GO:0043169	0.81	0.01	0.2414	cation binding
MF	GO:0004190	3.15	0.01	0.0345	aspartic-type endopeptidase activity
MF	GO:0070001	3.15	0.01	0.0345	aspartic-type peptidase activity
MF	GO:0043425	7.62	0.02	0.0115	bHLH transcription factor binding
MF	GO:0003677	1.01	0.02	0.1609	DNA binding
MF	GO:0016762	4.16	0.02	0.023	xyloglucan:xyloglucosyl transferase activity
MF	GO:0020037	1.77	0.02	0.069	heme binding
MF	GO:0043495	7.04	0.02	0.0115	protein anchor
MF	GO:0046906	1.7	0.02	0.069	tetrapyrrole binding
MF	GO:0004601	2.71	0.03	0.0345	peroxidase activity
MF	GO:0016684	2.71	0.03	0.0345	oxidoreductase activity, acting on peroxide as acceptor
MF	GO:0004022	6.62	0.03	0.0115	alcohol dehydrogenase (NAD) activity
MF	GO:0030410	6.62	0.03	0.0115	nicotianamine synthase activity
MF	GO:0005509	2.1	0.04	0.046	calcium ion binding
MF	GO:0010295	6.3	0.04	0.0115	(+)-abscisic acid 8'-hydroxylase activity
MF	GO:0018685	6.3	0.04	0.0115	alkane 1-monooxygenase activity
MF	GO:0016209	2.54	0.04	0.0345	antioxidant activity
BP	GO:0010200	4.36	1.47e-06	0.069	response to chitin
BP	GO:0006970	2.67	3.31e-06	0.1264	response to osmotic stress
BP	GO:0010243	4.01	6.11e-06	0.069	response to organonitrogen compound
BP	GO:1901698	3.47	9.53e-06	0.0805	response to nitrogen compound
BP	GO:1901700	1.84	3.73e-05	0.1724	response to oxygen-containing compound
BP	GO:0009651	2.52	7.24e-05	0.1034	response to salt stress
BP	GO:0009719	1.81	9.63e-05	0.1609	response to endogenous stimulus
BP	GO:0042221	1.45	0.000104	0.2184	response to chemical
BP	GO:0009867	4.26	0.000168	0.046	jasmonic acid mediated signaling pathway
BP	GO:0030001	2.82	0.00017	0.0805	metal ion transport
BP	GO:0071395	4.23	0.000185	0.046	cellular response to jasmonic acid stimulus
BP	GO:0010033	1.6	0.000419	0.1609	response to organic substance
BP	GO:0009628	1.45	0.000425	0.1839	response to abiotic stimulus
BP	GO:0051707	1.84	0.0011	0.1149	response to other organism
BP	GO:0009607	1.8	0.0014	0.1149	response to biotic stimulus
BP	GO:0009617	2.15	0.0025	0.0805	response to bacterium
BP	GO:1901701	2.4	0.0025	0.069	cellular response to oxygen-containing compound
BP	GO:0032870	2.35	0.0031	0.069	cellular response to hormone stimulus
BP	GO:0006812	2.1	0.0031	0.0805	cation transport
BP	GO:0071495	2.34	0.0031	0.069	cellular response to endogenous stimulus
BP	GO:0048229	2.28	0.0039	0.069	gametophyte development
BP	GO:0010043	3.75	0.0042	0.0345	response to zinc ion
BP	GO:0000169	8.62	0.01	0.0115	activation of MAPK activity involved in osmosensory signaling pathway
BP	GO:0000187	8.62	0.01	0.0115	activation of MAPK activity
BP	GO:0032147	8.62	0.01	0.0115	activation of protein kinase activity
BP	GO:0043406	8.62	0.01	0.0115	positive regulation of MAP kinase activity
BP	GO:0043410	8.62	0.01	0.0115	positive regulation of MAPK cascade
BP	GO:0071902	8.62	0.01	0.0115	positive regulation of protein serine/threonine kinase activity
BP	GO:0006950	0.85	0.01	0.2414	response to stress
BP	GO:0050896	0.68	0.01	0.3218	response to stimulus
BP	GO:0080135	4.67	0.01	0.023	regulation of cellular response to stress
BP	GO:0071310	2.03	0.01	0.069	cellular response to organic substance
BP	GO:0009725	1.42	0.01	0.1149	response to hormone
BP	GO:0009737	2.02	0.01	0.069	response to abscisic acid
BP	GO:0098542	1.8	0.01	0.0805	defense response to other organism
BP	GO:0009863	4.53	0.01	0.023	salicylic acid mediated signaling pathway
BP	GO:0009755	2.26	0.01	0.0575	hormone-mediated signaling pathway
BP	GO:0044765	1.14	0.01	0.1494	single-organism transport
BP	GO:1901362	0.99	0.01	0.1724	organic cyclic compound biosynthetic process
BP	GO:0071446	4.23	0.01	0.023	cellular response to salicylic acid stimulus
BP	GO:0010185	7.62	0.02	0.0115	regulation of cellular defense response
BP	GO:0048838	7.62	0.02	0.0115	release of seed from dormancy
BP	GO:0051245	7.62	0.02	0.0115	negative regulation of cellular defense response
BP	GO:0072658	7.62	0.02	0.0115	maintenance of protein location in membrane
BP	GO:0072660	7.62	0.02	0.0115	maintenance of protein location in plasma membrane
BP	GO:0080136	7.62	0.02	0.0115	priming of cellular response to stress
BP	GO:0097438	7.62	0.02	0.0115	exit from dormancy
BP	GO:1902533	7.62	0.02	0.0115	positive regulation of intracellular signal transduction
BP	GO:0006811	1.63	0.02	0.0805	ion transport
BP	GO:0097305	1.8	0.02	0.069	response to alcohol
BP	GO:0006979	1.78	0.02	0.069	response to oxidative stress
BP	GO:0010035	1.44	0.02	0.092	response to inorganic substance
BP	GO:0006721	2.93	0.02	0.0345	terpenoid metabolic process
BP	GO:0006968	7.04	0.02	0.0115	cellular defense response
BP	GO:0015684	7.04	0.02	0.0115	ferrous iron transport
BP	GO:0043405	7.04	0.02	0.0115	regulation of MAP kinase activity
BP	GO:0043408	7.04	0.02	0.0115	regulation of MAPK cascade
BP	GO:0072659	7.04	0.02	0.0115	protein localization to plasma membrane
BP	GO:0072661	7.04	0.02	0.0115	protein targeting to plasma membrane
BP	GO:0090002	7.04	0.02	0.0115	establishment of protein localization to plasma membrane
BP	GO:0009753	2.29	0.02	0.046	response to jasmonic acid
BP	GO:0033993	1.67	0.03	0.069	response to lipid
BP	GO:0009611	2.23	0.03	0.046	response to wounding
BP	GO:0042742	1.88	0.03	0.0575	defense response to bacterium
BP	GO:0009555	2.21	0.03	0.046	pollen development
BP	GO:0006355	1.06	0.03	0.1264	regulation of transcription, DNA-dependent
BP	GO:2001141	1.06	0.03	0.1264	regulation of RNA biosynthetic process
BP	GO:0070887	1.64	0.03	0.069	cellular response to chemical stimulus
BP	GO:0006869	2.71	0.03	0.0345	lipid transport
BP	GO:0030417	6.62	0.03	0.0115	nicotianamine metabolic process
BP	GO:0030418	6.62	0.03	0.0115	nicotianamine biosynthetic process
BP	GO:0047484	6.62	0.03	0.0115	regulation of response to osmotic stress
BP	GO:0072351	6.62	0.03	0.0115	tricarboxylic acid biosynthetic process
BP	GO:0051252	1.05	0.03	0.1264	regulation of RNA metabolic process
BP	GO:0080090	0.98	0.03	0.1379	regulation of primary metabolic process
BP	GO:0010876	2.65	0.03	0.0345	lipid localization
BP	GO:0060255	0.97	0.03	0.1379	regulation of macromolecule metabolic process
BP	GO:0010556	1.02	0.03	0.1264	regulation of macromolecule biosynthetic process
BP	GO:2000112	1.02	0.03	0.1264	regulation of cellular macromolecule biosynthetic process
BP	GO:0010604	2.61	0.04	0.0345	positive regulation of macromolecule metabolic process
BP	GO:0031323	0.95	0.04	0.1379	regulation of cellular metabolic process
BP	GO:0001934	6.3	0.04	0.0115	positive regulation of protein phosphorylation
BP	GO:0010371	6.3	0.04	0.0115	regulation of gibberellin biosynthetic process
BP	GO:0033674	6.3	0.04	0.0115	positive regulation of kinase activity
BP	GO:0045860	6.3	0.04	0.0115	positive regulation of protein kinase activity
BP	GO:2000037	6.3	0.04	0.0115	regulation of stomatal complex patterning
BP	GO:0018130	0.88	0.04	0.1494	heterocycle biosynthetic process
BP	GO:0044271	0.88	0.04	0.1494	cellular nitrogen compound biosynthetic process
BP	GO:0009620	2.06	0.04	0.046	response to fungus
BP	GO:0051704	0.98	0.04	0.1264	multi-organism process
BP	GO:0019219	0.98	0.04	0.1264	regulation of nucleobase-containing compound metabolic process
BP	GO:0006720	2.51	0.04	0.0345	isoprenoid metabolic process
BP	GO:0031325	2.51	0.04	0.0345	positive regulation of cellular metabolic process
BP	GO:0051171	0.96	0.04	0.1264	regulation of nitrogen compound metabolic process
BP	GO:0031326	0.96	0.04	0.1264	regulation of cellular biosynthetic process
BP	GO:0019438	0.85	0.04	0.1494	aromatic compound biosynthetic process
BP	GO:0006073	2.47	0.04	0.0345	cellular glucan metabolic process
BP	GO:0044042	2.47	0.04	0.0345	glucan metabolic process
BP	GO:0007009	6.04	0.05	0.0115	plasma membrane organization
BP	GO:0050794	0.68	0.05	0.1954	regulation of cellular process
BP	GO:0009889	0.93	0.05	0.1264	regulation of biosynthetic process
CC	GO:0071944	1.29	0.000415	0.2184	cell periphery
CC	GO:0005618	1.81	0.0048	0.092	cell wall
CC	GO:0030312	1.8	0.01	0.092	external encapsulating structure
CC	GO:0010170	7.62	0.02	0.0115	glucose-1-phosphate adenylyltransferase complex
CC	GO:1902503	7.62	0.02	0.0115	adenylyltransferase complex
CC	GO:0009505	2.27	0.02	0.046	plant-type cell wall
CC	GO:0005886	1.02	0.03	0.1379	plasma membrane
GO depletion data table
GO type	GO term	Log2-Depletion	p-value	Subset ratio	Description
CC	GO:0044422	-3.32	0.000856	0.0115	organelle part
CC	GO:0044446	-3.31	0.000899	0.0115	intracellular organelle part
CC	GO:0009536	-2.77	0.02	0.0115	plastid
CC	GO:0009507	-2.68	0.03	0.0115	chloroplast
CLUSTER 2
# genes	129
#Genes (in Medicago truncatula)	118
#Genes (in Medicago truncatula) with GO annotation	100
GO enrichment data table
GO type	GO term	Log2-Enrichment	p-value	Subset ratio	Description
MF	GO:0004124	5.72	0.0019	0.02	cysteine synthase activity
MF	GO:0005345	5.51	0.0026	0.02	purine nucleobase transmembrane transporter activity
MF	GO:0015205	5.33	0.0033	0.02	nucleobase transmembrane transporter activity
MF	GO:0010294	4.96	0.01	0.02	abscisic acid glucosyltransferase activity
MF	GO:0051087	4.9	0.01	0.02	chaperone binding
MF	GO:0015211	4.72	0.01	0.02	purine nucleoside transmembrane transporter activity
MF	GO:0080046	4.67	0.01	0.02	quercetin 4'-O-glucosyltransferase activity
MF	GO:0008395	8.42	0.01	0.01	steroid hydroxylase activity
MF	GO:0016532	8.42	0.01	0.01	superoxide dismutase copper chaperone activity
MF	GO:0050017	8.42	0.01	0.01	L-3-cyanoalanine synthase activity
MF	GO:0005215	1.29	0.01	0.11	transporter activity
MF	GO:0080043	4.33	0.01	0.02	quercetin 3-O-glucosyltransferase activity
MF	GO:0008800	7.42	0.02	0.01	beta-lactamase activity
MF	GO:0033862	7.42	0.02	0.01	UMP kinase activity
MF	GO:0005337	3.99	0.02	0.02	nucleoside transmembrane transporter activity
MF	GO:0016846	3.84	0.03	0.02	carbon-sulfur lyase activity
MF	GO:0004416	6.84	0.03	0.01	hydroxyacylglutathione hydrolase activity
MF	GO:0009041	6.84	0.03	0.01	uridylate kinase activity
MF	GO:0042936	6.84	0.03	0.01	dipeptide transporter activity
MF	GO:0042937	6.84	0.03	0.01	tripeptide transporter activity
MF	GO:0022892	1.31	0.03	0.08	substrate-specific transporter activity
MF	GO:0000179	6.42	0.03	0.01	rRNA (adenine-N6,N6-)-dimethyltransferase activity
MF	GO:0015398	6.42	0.03	0.01	high affinity secondary active ammonium transmembrane transporter activity
MF	GO:0016433	6.42	0.03	0.01	rRNA (adenine) methyltransferase activity
MF	GO:0016531	6.42	0.03	0.01	copper chaperone activity
MF	GO:0004617	6.1	0.04	0.01	phosphoglycerate dehydrogenase activity
BP	GO:0010184	8.42	2.53e-05	0.02	cytokinin transport
BP	GO:0009070	5.05	0.000301	0.03	serine family amino acid biosynthetic process
BP	GO:0071705	2.8	0.000636	0.06	nitrogen compound transport
BP	GO:0006563	4.65	0.000693	0.03	L-serine metabolic process
BP	GO:0044281	1.39	0.0012	0.15	small molecule metabolic process
BP	GO:0016107	5.72	0.0019	0.02	sesquiterpenoid catabolic process
BP	GO:0043290	5.72	0.0019	0.02	apocarotenoid catabolic process
BP	GO:0046345	5.72	0.0019	0.02	abscisic acid catabolic process
BP	GO:1901698	2.79	0.0022	0.05	response to nitrogen compound
BP	GO:0009069	4.01	0.0025	0.03	serine family amino acid metabolic process
BP	GO:0006535	5.33	0.0033	0.02	cysteine biosynthetic process from serine
BP	GO:0006863	5.33	0.0033	0.02	purine nucleobase transport
BP	GO:1901615	2.64	0.0034	0.05	organic hydroxy compound metabolic process
BP	GO:0019344	5.25	0.0037	0.02	cysteine biosynthetic process
BP	GO:0008652	2.6	0.0038	0.05	cellular amino acid biosynthetic process
BP	GO:0015851	5.17	0.0041	0.02	nucleobase transport
BP	GO:0019752	1.55	0.0049	0.1	carboxylic acid metabolic process
BP	GO:0043436	1.53	0.01	0.1	oxoacid metabolic process
BP	GO:0006082	1.52	0.01	0.1	organic acid metabolic process
BP	GO:0044712	1.94	0.01	0.07	single-organism catabolic process
BP	GO:0044283	1.76	0.01	0.08	small molecule biosynthetic process
BP	GO:0006534	4.84	0.01	0.02	cysteine metabolic process
BP	GO:0006066	2.81	0.01	0.04	alcohol metabolic process
BP	GO:0008300	4.72	0.01	0.02	isoprenoid catabolic process
BP	GO:0016115	4.72	0.01	0.02	terpenoid catabolic process
BP	GO:0019500	8.42	0.01	0.01	cyanide catabolic process
BP	GO:0043201	8.42	0.01	0.01	response to leucine
BP	GO:0080052	8.42	0.01	0.01	response to histidine
BP	GO:0080053	8.42	0.01	0.01	response to phenylalanine
BP	GO:0080179	8.42	0.01	0.01	1-methylguanosine metabolic process
BP	GO:0046164	4.61	0.01	0.02	alcohol catabolic process
BP	GO:0009451	3.35	0.01	0.03	RNA modification
BP	GO:0051174	3.3	0.01	0.03	regulation of phosphorus metabolic process
BP	GO:0000097	4.38	0.01	0.02	sulfur amino acid biosynthetic process
BP	GO:0009687	4.38	0.01	0.02	abscisic acid metabolic process
BP	GO:0043288	4.33	0.01	0.02	apocarotenoid metabolic process
BP	GO:0044765	1.05	0.01	0.14	single-organism transport
BP	GO:0046916	4.25	0.01	0.02	cellular transition metal ion homeostasis
BP	GO:1901616	4.17	0.02	0.02	organic hydroxy compound catabolic process
BP	GO:0006520	1.83	0.02	0.06	cellular amino acid metabolic process
BP	GO:0001881	7.42	0.02	0.01	receptor recycling
BP	GO:0015801	7.42	0.02	0.01	aromatic amino acid transport
BP	GO:0015810	7.42	0.02	0.01	aspartate transport
BP	GO:0015827	7.42	0.02	0.01	tryptophan transport
BP	GO:0043112	7.42	0.02	0.01	receptor metabolic process
BP	GO:0051234	0.9	0.02	0.16	establishment of localization
BP	GO:0009624	2.92	0.02	0.03	response to nematode
BP	GO:0044763	0.47	0.02	0.36	single-organism cellular process
BP	GO:0006714	3.96	0.02	0.02	sesquiterpenoid metabolic process
BP	GO:0044272	2.89	0.02	0.03	sulfur compound biosynthetic process
BP	GO:0051179	0.85	0.02	0.16	localization
BP	GO:0010243	2.81	0.02	0.03	response to organonitrogen compound
BP	GO:0042938	6.84	0.03	0.01	dipeptide transport
BP	GO:0051409	6.84	0.03	0.01	response to nitrosative stress
BP	GO:0051410	6.84	0.03	0.01	detoxification of nitrogen compound
BP	GO:0080163	6.84	0.03	0.01	regulation of protein serine/threonine phosphatase activity
BP	GO:0016053	1.62	0.03	0.06	organic acid biosynthetic process
BP	GO:0046394	1.62	0.03	0.06	carboxylic acid biosynthetic process
BP	GO:0006875	3.67	0.03	0.02	cellular metal ion homeostasis
BP	GO:0000096	3.59	0.03	0.02	sulfur amino acid metabolic process
BP	GO:0006878	6.42	0.03	0.01	cellular copper ion homeostasis
BP	GO:0019499	6.42	0.03	0.01	cyanide metabolic process
BP	GO:0072329	3.56	0.04	0.02	monocarboxylic acid catabolic process
BP	GO:0006810	0.81	0.04	0.15	transport
BP	GO:0030003	3.54	0.04	0.02	cellular cation homeostasis
BP	GO:1901564	1.16	0.04	0.09	organonitrogen compound metabolic process
BP	GO:0071702	1.25	0.04	0.08	organic substance transport
BP	GO:0006089	6.1	0.04	0.01	lactate metabolic process
BP	GO:0010268	6.1	0.04	0.01	brassinosteroid homeostasis
BP	GO:0015804	6.1	0.04	0.01	neutral amino acid transport
BP	GO:0019243	6.1	0.04	0.01	methylglyoxal catabolic process to D-lactate
BP	GO:0042221	0.8	0.05	0.14	response to chemical
BP	GO:0009657	2.46	0.05	0.03	plastid organization
BP	GO:1901068	2.45	0.05	0.03	guanosine-containing compound metabolic process
BP	GO:0016036	3.31	0.05	0.02	cellular response to phosphate starvation
CC	GO:0009507	1.44	7.68e-05	0.2	chloroplast
CC	GO:0009536	1.35	0.000175	0.2	plastid
CC	GO:0009570	1.71	0.01	0.07	chloroplast stroma
CC	GO:0009532	1.65	0.02	0.07	plastid stroma
GO depletion data table
GO type	GO term	Log2-Depletion	p-value	Subset ratio	Description	Shown
MF	GO:0030554	-1.85	0.01	0.04	adenyl nucleotide binding
MF	GO:0032559	-1.84	0.01	0.04	adenyl ribonucleotide binding
MF	GO:0000166	-1.35	0.01	0.07	nucleotide binding
MF	GO:1901265	-1.35	0.01	0.07	nucleoside phosphate binding
MF	GO:0005488	-0.37	0.01	0.49	binding
MF	GO:0036094	-1.2	0.01	0.08	small molecule binding
MF	GO:0097367	-1.39	0.01	0.06	carbohydrate derivative binding
MF	GO:0032553	-1.37	0.01	0.06	ribonucleotide binding
MF	GO:0017076	-1.37	0.01	0.06	purine nucleotide binding
MF	GO:0001882	-1.36	0.01	0.06	nucleoside binding
MF	GO:0032549	-1.36	0.01	0.06	ribonucleoside binding
MF	GO:0001883	-1.35	0.01	0.06	purine nucleoside binding
MF	GO:0032550	-1.35	0.01	0.06	purine ribonucleoside binding
MF	GO:0032555	-1.35	0.01	0.06	purine ribonucleotide binding
MF	GO:0043167	-0.66	0.01	0.19	ion binding
MF	GO:0097159	-0.6	0.02	0.21	organic cyclic compound binding
MF	GO:1901363	-0.6	0.02	0.21	heterocyclic compound binding
MF	GO:0005524	-1.44	0.03	0.04	ATP binding
MF	GO:0043168	-0.8	0.05	0.1	anion binding
CLUSTER 3
# genes	112
#Genes (in Medicago truncatula)	99
#Genes (in Medicago truncatula) with GO annotation	89
GO enrichment data table
GO type	GO term	Log2-Enrichment	p-value	Subset ratio	Description
MF	GO:0003824	0.56	0.000465	0.5843	catalytic activity
MF	GO:0016758	2.19	0.00092	0.0899	transferase activity, transferring hexosyl groups
MF	GO:0016740	0.94	0.0018	0.2697	transferase activity
MF	GO:0016757	1.92	0.003	0.0899	transferase activity, transferring glycosyl groups
MF	GO:0015171	3.78	0.004	0.0337	amino acid transmembrane transporter activity
MF	GO:0005215	1.46	0.0046	0.1236	transporter activity
MF	GO:0080046	4.83	0.01	0.0225	quercetin 4'-O-glucosyltransferase activity
MF	GO:0052637	8.59	0.01	0.0112	delta 3-trans-hexadecenoic acid phosphatidylglycerol desaturase activity
MF	GO:0005342	3.3	0.01	0.0337	organic acid transmembrane transporter activity
MF	GO:0046943	3.3	0.01	0.0337	carboxylic acid transmembrane transporter activity
MF	GO:0016491	1.09	0.01	0.1573	oxidoreductase activity
MF	GO:0080043	4.5	0.01	0.0225	quercetin 3-O-glucosyltransferase activity
MF	GO:0033218	4.23	0.01	0.0225	amide binding
MF	GO:0004419	7.59	0.02	0.0112	hydroxymethylglutaryl-CoA lyase activity
MF	GO:0010175	7.59	0.02	0.0112	sphingosine transmembrane transporter activity
MF	GO:0034256	7.59	0.02	0.0112	chlorophyll(ide) b reductase activity
MF	GO:0042171	7.59	0.02	0.0112	lysophosphatidic acid acyltransferase activity
MF	GO:0046624	7.59	0.02	0.0112	sphingolipid transporter activity
MF	GO:0050403	4.1	0.02	0.0225	trans-zeatin O-beta-D-glucosyltransferase activity
MF	GO:0050502	4.1	0.02	0.0225	cis-zeatin O-beta-D-glucosyltransferase activity
MF	GO:0008514	2.88	0.02	0.0337	organic anion transmembrane transporter activity
MF	GO:0010013	7	0.02	0.0112	N-1-naphthylphthalamic acid binding
MF	GO:0045547	7	0.02	0.0112	dehydrodolichyl diphosphate synthase activity
MF	GO:0071617	7	0.02	0.0112	lysophospholipid acyltransferase activity
MF	GO:0004046	6.59	0.03	0.0112	aminoacylase activity
MF	GO:0004321	6.59	0.03	0.0112	fatty-acyl-CoA synthase activity
MF	GO:0008144	6.59	0.03	0.0112	drug binding
MF	GO:0016711	6.59	0.03	0.0112	flavonoid 3'-monooxygenase activity
MF	GO:0022857	1.31	0.03	0.0899	transmembrane transporter activity
MF	GO:0016747	1.81	0.03	0.0562	transferase activity, transferring acyl groups other than amino-acyl groups
MF	GO:0035251	2.57	0.04	0.0337	UDP-glucosyltransferase activity
MF	GO:0004665	6.27	0.04	0.0112	prephenate dehydrogenase (NADP+) activity
MF	GO:0008977	6.27	0.04	0.0112	prephenate dehydrogenase activity
MF	GO:0015203	6.27	0.04	0.0112	polyamine transmembrane transporter activity
MF	GO:0044183	6.27	0.04	0.0112	protein binding involved in protein folding
MF	GO:0046527	2.51	0.04	0.0337	glucosyltransferase activity
MF	GO:0070401	6	0.05	0.0112	NADP+ binding
MF	GO:0016746	1.67	0.05	0.0562	transferase activity, transferring acyl groups
BP	GO:0009812	3.66	0.00014	0.0562	flavonoid metabolic process
BP	GO:0042440	3.22	0.000569	0.0562	pigment metabolic process
BP	GO:0009813	3.72	0.000714	0.0449	flavonoid biosynthetic process
BP	GO:1901617	3.44	0.0015	0.0449	organic hydroxy compound biosynthetic process
BP	GO:1901615	2.81	0.002	0.0562	organic hydroxy compound metabolic process
BP	GO:0046283	3.71	0.0045	0.0337	anthocyanin-containing compound metabolic process
BP	GO:0051553	5.06	0.0048	0.0225	flavone biosynthetic process
BP	GO:0051555	5.06	0.0048	0.0225	flavonol biosynthetic process
BP	GO:0051552	5	0.01	0.0225	flavone metabolic process
BP	GO:0051554	5	0.01	0.0225	flavonol metabolic process
BP	GO:0006810	1.07	0.01	0.1798	transport
BP	GO:0051234	1.07	0.01	0.1798	establishment of localization
BP	GO:0051179	1.02	0.01	0.1798	localization
BP	GO:0044283	1.74	0.01	0.0787	small molecule biosynthetic process
BP	GO:0010817	2.59	0.01	0.0449	regulation of hormone levels
BP	GO:0015801	7.59	0.02	0.0112	aromatic amino acid transport
BP	GO:0015810	7.59	0.02	0.0112	aspartate transport
BP	GO:0015827	7.59	0.02	0.0112	tryptophan transport
BP	GO:0055089	7.59	0.02	0.0112	fatty acid homeostasis
BP	GO:0055090	7.59	0.02	0.0112	acylglycerol homeostasis
BP	GO:0055091	7.59	0.02	0.0112	phospholipid homeostasis
BP	GO:0070328	7.59	0.02	0.0112	triglyceride homeostasis
BP	GO:0009962	4.03	0.02	0.0225	regulation of flavonoid biosynthetic process
BP	GO:0042221	0.97	0.02	0.1573	response to chemical
BP	GO:0016093	7	0.02	0.0112	polyprenol metabolic process
BP	GO:0016094	7	0.02	0.0112	polyprenol biosynthetic process
BP	GO:0019348	7	0.02	0.0112	dolichol metabolic process
BP	GO:0019408	7	0.02	0.0112	dolichol biosynthetic process
BP	GO:0019752	1.39	0.02	0.0899	carboxylic acid metabolic process
BP	GO:0044281	1.11	0.02	0.1236	small molecule metabolic process
BP	GO:0009411	2.82	0.02	0.0337	response to UV
BP	GO:0043436	1.37	0.03	0.0899	oxoacid metabolic process
BP	GO:0044710	0.62	0.03	0.2697	single-organism metabolic process
BP	GO:0006082	1.37	0.03	0.0899	organic acid metabolic process
BP	GO:0046148	2.78	0.03	0.0337	pigment biosynthetic process
BP	GO:0044711	1.14	0.03	0.1124	single-organism biosynthetic process
BP	GO:0044765	0.99	0.03	0.1348	single-organism transport
BP	GO:0046471	6.59	0.03	0.0112	phosphatidylglycerol metabolic process
BP	GO:0006066	2.57	0.04	0.0337	alcohol metabolic process
BP	GO:0015804	6.27	0.04	0.0112	neutral amino acid transport
BP	GO:0015846	6.27	0.04	0.0112	polyamine transport
BP	GO:0061077	6.27	0.04	0.0112	chaperone-mediated protein folding
BP	GO:1900384	6.27	0.04	0.0112	regulation of flavonol biosynthetic process
BP	GO:0006865	3.44	0.04	0.0225	amino acid transport
BP	GO:0006720	2.48	0.04	0.0337	isoprenoid metabolic process
BP	GO:0000077	6	0.05	0.0112	DNA damage checkpoint
BP	GO:0010188	6	0.05	0.0112	response to microbial phytotoxin
BP	GO:0010304	6	0.05	0.0112	PSII associated light-harvesting complex II catabolic process
CC	GO:0030896	7.59	0.02	0.0112	checkpoint clamp complex
GO depletion data table
GO type	GO term	Log2-Depletion	p-value	Subset ratio	Description
MF	GO:0003676	-3.67	4.86e-05	0.0112	nucleic acid binding
BP	GO:0032502	-3.15	0.01	0.0112	developmental process
BP	GO:0048856	-3.01	0.01	0.0112	anatomical structure development
BP	GO:0006139	-1.61	0.01	0.0449	nucleobase-containing compound metabolic process
BP	GO:0034641	-1.39	0.01	0.0562	cellular nitrogen compound metabolic process
BP	GO:0046483	-1.39	0.01	0.0562	heterocycle metabolic process
BP	GO:0090304	-1.44	0.03	0.0449	nucleic acid metabolic process
CLUSTER 4
# genes	99
#Genes (in Medicago truncatula)	98
#Genes (in Medicago truncatula) with GO annotation	80
GO enrichment data table
GO type	GO term	Log2-Enrichment	p-value	Subset ratio	Description
MF	GO:0004857	2.72	0.00083	0.075	enzyme inhibitor activity
MF	GO:0043531	1.83	0.0011	0.125	ADP binding
MF	GO:0030234	2.3	0.0035	0.075	enzyme regulator activity
MF	GO:0004867	4.84	0.01	0.025	serine-type endopeptidase inhibitor activity
MF	GO:0004310	8.74	0.01	0.0125	farnesyl-diphosphate farnesyltransferase activity
MF	GO:0004866	3.32	0.01	0.0375	endopeptidase inhibitor activity
MF	GO:0030414	3.32	0.01	0.0375	peptidase inhibitor activity
MF	GO:0061134	3.32	0.01	0.0375	peptidase regulator activity
MF	GO:0061135	3.32	0.01	0.0375	endopeptidase regulator activity
MF	GO:0050306	7.74	0.01	0.0125	sucrose 1F-fructosyltransferase activity
MF	GO:0050738	7.74	0.01	0.0125	fructosyltransferase activity
MF	GO:0051669	7.74	0.01	0.0125	fructan beta-fructosidase activity
MF	GO:0010178	6.16	0.04	0.0125	IAA-amino acid conjugate hydrolase activity
MF	GO:0010179	6.16	0.04	0.0125	IAA-Ala conjugate hydrolase activity
MF	GO:0016758	1.67	0.05	0.0625	transferase activity, transferring hexosyl groups
MF	GO:0004311	5.93	0.05	0.0125	farnesyltranstransferase activity
BP	GO:0006950	1.04	0.0012	0.275	response to stress
BP	GO:0006952	1.43	0.0013	0.175	defense response
BP	GO:0016104	5.57	0.0024	0.025	triterpenoid biosynthetic process
BP	GO:0006722	5.49	0.0027	0.025	triterpenoid metabolic process
BP	GO:0050789	0.93	0.003	0.275	regulation of biological process
BP	GO:1901700	1.52	0.0033	0.1375	response to oxygen-containing compound
BP	GO:0050896	0.75	0.0049	0.3375	response to stimulus
BP	GO:0050794	0.96	0.01	0.2375	regulation of cellular process
BP	GO:0002682	3.59	0.01	0.0375	regulation of immune system process
BP	GO:0016126	4.88	0.01	0.025	sterol biosynthetic process
BP	GO:0030472	8.74	0.01	0.0125	mitotic spindle organization in nucleus
BP	GO:0010200	3.48	0.01	0.0375	response to chitin
BP	GO:0007165	1.45	0.01	0.125	signal transduction
BP	GO:0023052	1.43	0.01	0.125	signaling
BP	GO:0044700	1.43	0.01	0.125	single organism signaling
BP	GO:0016125	4.53	0.01	0.025	sterol metabolic process
BP	GO:0065007	0.75	0.01	0.275	biological regulation
BP	GO:0010243	3.13	0.01	0.0375	response to organonitrogen compound
BP	GO:0006694	4.13	0.02	0.025	steroid biosynthetic process
BP	GO:0009719	1.29	0.02	0.1125	response to endogenous stimulus
BP	GO:0007154	1.17	0.02	0.125	cell communication
BP	GO:0007052	6.74	0.03	0.0125	mitotic spindle organization
BP	GO:0051716	0.92	0.04	0.15	cellular response to stimulus
BP	GO:0000060	6.16	0.04	0.0125	protein import into nucleus, translocation
BP	GO:0042221	0.9	0.04	0.15	response to chemical
BP	GO:0046165	3.4	0.04	0.025	alcohol biosynthetic process
BP	GO:0031347	2.47	0.05	0.0375	regulation of defense response
BP	GO:0010033	1.08	0.05	0.1125	response to organic substance
CC	GO:0000778	8.74	0.01	0.0125	condensed nuclear chromosome kinetochore
CC	GO:0000780	8.74	0.01	0.0125	condensed nuclear chromosome, centromeric region
CC	GO:0000940	8.74	0.01	0.0125	condensed chromosome outer kinetochore
CC	GO:0000942	8.74	0.01	0.0125	condensed nuclear chromosome outer kinetochore
CC	GO:0042729	8.74	0.01	0.0125	DASH complex
CC	GO:0005618	1.73	0.01	0.0875	cell wall
CC	GO:0030312	1.72	0.01	0.0875	external encapsulating structure
CC	GO:0000777	7.74	0.01	0.0125	condensed chromosome kinetochore
CC	GO:0000779	7.74	0.01	0.0125	condensed chromosome, centromeric region
CC	GO:0072686	6.74	0.03	0.0125	mitotic spindle
CC	GO:0031224	1.2	0.03	0.1125	intrinsic to membrane
CC	GO:0000776	6.42	0.03	0.0125	kinetochore
GO depletion data table
GO type	GO term	Log2-Depletion	p-value	Subset ratio	Description
MF	GO:0043169	-1.46	0.02	0.05	cation binding
MF	GO:0046872	-1.46	0.02	0.05	metal ion binding
CC	GO:0032991	-2.65	0.03	0.0125	macromolecular complex
CC	GO:0009536	-2.65	0.03	0.0125	plastid
CC	GO:0009507	-2.56	0.04	0.0125	chloroplast
CLUSTER 5
# genes	71
#Genes (in Medicago truncatula)	64
#Genes (in Medicago truncatula) with GO annotation	56
GO enrichment data table
GO type	GO term	Log2-Enrichment	p-value	Subset ratio	Description
MF	GO:0003824	0.92	2.11e-07	0.75	catalytic activity
MF	GO:0016298	4.3	0.00015	0.0714	lipase activity
MF	GO:0016491	1.66	0.000392	0.2321	oxidoreductase activity
MF	GO:0016705	2.38	0.000954	0.125	oxidoreductase activity, acting on paired donors, with incorporation or reduction of molecular oxygen
MF	GO:0016788	1.99	0.002	0.1429	hydrolase activity, acting on ester bonds
MF	GO:0033897	4.83	0.01	0.0357	ribonuclease T2 activity
MF	GO:0016892	4.7	0.01	0.0357	endoribonuclease activity, producing 3'-phosphomonoesters
MF	GO:0016894	4.7	0.01	0.0357	endonuclease activity, active with either ribo- or deoxyribonucleic acids and producing 3'-phosphomonoesters
MF	GO:0047251	8.26	0.01	0.0179	thiohydroximate beta-D-glucosyltransferase activity
MF	GO:0004518	3.23	0.01	0.0536	nuclease activity
MF	GO:0004806	4.33	0.01	0.0357	triglyceride lipase activity
MF	GO:0005506	2.15	0.01	0.0893	iron ion binding
MF	GO:0020037	2.14	0.01	0.0893	heme binding
MF	GO:0046906	2.07	0.02	0.0893	tetrapyrrole binding
MF	GO:0016787	0.9	0.02	0.2679	hydrolase activity
MF	GO:0004097	7.26	0.02	0.0179	catechol oxidase activity
MF	GO:0046592	7.26	0.02	0.0179	polyamine oxidase activity
MF	GO:0016706	2.85	0.02	0.0536	oxidoreductase activity, acting on paired donors, with incorporation or reduction of molecular oxygen, 2-oxoglutarate as one donor, and incorporation of one atom each of oxygen into both donors
MF	GO:0047501	6.93	0.02	0.0179	(+)-neomenthol dehydrogenase activity
MF	GO:0047504	6.93	0.02	0.0179	(-)-menthol dehydrogenase activity
MF	GO:0016647	6.67	0.03	0.0179	oxidoreductase activity, acting on the CH-NH group of donors, oxygen as acceptor
MF	GO:0004521	3.7	0.03	0.0357	endoribonuclease activity
MF	GO:0045543	6.26	0.04	0.0179	gibberellin 2-beta-dioxygenase activity
MF	GO:0052634	6.26	0.04	0.0179	C-19 gibberellin 2-beta-dioxygenase activity
MF	GO:0004519	3.36	0.05	0.0357	endonuclease activity
MF	GO:0051213	2.44	0.05	0.0536	dioxygenase activity
MF	GO:0050284	5.93	0.05	0.0179	sinapate 1-glucosyltransferase activity
BP	GO:0071456	4.8	3.94e-05	0.0714	cellular response to hypoxia
BP	GO:0036294	4.76	4.31e-05	0.0714	cellular response to decreased oxygen levels
BP	GO:0071453	4.76	4.31e-05	0.0714	cellular response to oxygen levels
BP	GO:0044710	1.22	6.84e-05	0.4107	single-organism metabolic process
BP	GO:0098542	2.62	0.000112	0.1429	defense response to other organism
BP	GO:0001666	4.37	0.000124	0.0714	response to hypoxia
BP	GO:0036293	4.34	0.000137	0.0714	response to decreased oxygen levels
BP	GO:0070482	4.31	0.000145	0.0714	response to oxygen levels
BP	GO:0051707	2.32	0.000175	0.1607	response to other organism
BP	GO:0055114	1.76	0.000198	0.2321	oxidation-reduction process
BP	GO:0009607	2.28	0.000216	0.1607	response to biotic stimulus
BP	GO:0031408	6.93	0.00035	0.0357	oxylipin biosynthetic process
BP	GO:0031407	6.56	0.000604	0.0357	oxylipin metabolic process
BP	GO:0042545	3.6	0.000956	0.0714	cell wall modification
BP	GO:0008152	0.57	0.0013	0.6786	metabolic process
BP	GO:0009628	1.55	0.0024	0.1964	response to abiotic stimulus
BP	GO:0009827	5.4	0.0031	0.0357	plant-type cell wall modification
BP	GO:0050896	0.9	0.0037	0.375	response to stimulus
BP	GO:0007568	3.71	0.0045	0.0536	aging
BP	GO:0030149	9.26	0.0049	0.0179	sphingolipid catabolic process
BP	GO:0060866	9.26	0.0049	0.0179	leaf abscission
BP	GO:0071555	2.88	0.01	0.0714	cell wall organization
BP	GO:0052482	4.8	0.01	0.0357	defense response by cell wall thickening
BP	GO:0052544	4.8	0.01	0.0357	defense response by callose deposition in cell wall
BP	GO:0000272	4.76	0.01	0.0357	polysaccharide catabolic process
BP	GO:0052542	4.73	0.01	0.0357	defense response by callose deposition
BP	GO:0052543	4.73	0.01	0.0357	callose deposition in cell wall
BP	GO:0006629	1.84	0.01	0.125	lipid metabolic process
BP	GO:0009838	4.7	0.01	0.0357	abscission
BP	GO:0045229	2.75	0.01	0.0714	external encapsulating structure organization
BP	GO:0016144	4.67	0.01	0.0357	S-glycoside biosynthetic process
BP	GO:0019758	4.67	0.01	0.0357	glycosinolate biosynthetic process
BP	GO:0019761	4.67	0.01	0.0357	glucosinolate biosynthetic process
BP	GO:0052386	4.61	0.01	0.0357	cell wall thickening
BP	GO:0052545	4.61	0.01	0.0357	callose localization
BP	GO:0044699	0.55	0.01	0.5536	single-organism process
BP	GO:0042221	1.29	0.01	0.1964	response to chemical
BP	GO:0051607	4.58	0.01	0.0357	defense response to virus
BP	GO:0033037	4.56	0.01	0.0357	polysaccharide localization
BP	GO:0009829	8.26	0.01	0.0179	cell wall modification involved in fruit ripening
BP	GO:0016143	4.53	0.01	0.0357	S-glycoside metabolic process
BP	GO:0019757	4.53	0.01	0.0357	glycosinolate metabolic process
BP	GO:0019760	4.53	0.01	0.0357	glucosinolate metabolic process
BP	GO:0045087	2.65	0.01	0.0714	innate immune response
BP	GO:0006955	2.65	0.01	0.0714	immune response
BP	GO:0022412	4.42	0.01	0.0357	cellular process involved in reproduction in multicellular organism
BP	GO:0009718	4.35	0.01	0.0357	anthocyanin-containing compound biosynthetic process
BP	GO:0055046	4.3	0.01	0.0357	microgametogenesis
BP	GO:0002376	2.52	0.01	0.0714	immune system process
BP	GO:0010163	7.67	0.01	0.0179	high-affinity potassium ion import
BP	GO:0046466	7.67	0.01	0.0179	membrane lipid catabolic process
BP	GO:0002252	4.13	0.02	0.0357	immune effector process
BP	GO:0051704	1.33	0.02	0.1607	multi-organism process
BP	GO:0033554	1.77	0.02	0.1071	cellular response to stress
BP	GO:0070887	2.01	0.02	0.0893	cellular response to chemical stimulus
BP	GO:0000738	7.26	0.02	0.0179	DNA catabolic process, exonucleolytic
BP	GO:0006598	7.26	0.02	0.0179	polyamine catabolic process
BP	GO:0045490	7.26	0.02	0.0179	pectin catabolic process
BP	GO:0006952	1.31	0.02	0.1607	defense response
BP	GO:1901575	1.75	0.02	0.1071	organic substance catabolic process
BP	GO:0044242	3.99	0.02	0.0357	cellular lipid catabolic process
BP	GO:0009626	3.95	0.02	0.0357	plant-type hypersensitive response
BP	GO:0034050	3.93	0.02	0.0357	host programmed cell death induced by symbiont
BP	GO:0005984	3.92	0.02	0.0357	disaccharide metabolic process
BP	GO:0046283	3.8	0.03	0.0357	anthocyanin-containing compound metabolic process
BP	GO:0080167	2.76	0.03	0.0536	response to karrikin
BP	GO:0071554	2.21	0.03	0.0714	cell wall organization or biogenesis
BP	GO:0016042	3.75	0.03	0.0357	lipid catabolic process
BP	GO:0042742	2.19	0.03	0.0714	defense response to bacterium
BP	GO:0009830	6.67	0.03	0.0179	cell wall modification involved in abscission
BP	GO:0016103	6.67	0.03	0.0179	diterpenoid catabolic process
BP	GO:0044277	6.67	0.03	0.0179	cell wall disassembly
BP	GO:0045487	6.67	0.03	0.0179	gibberellin catabolic process
BP	GO:0009719	1.44	0.03	0.125	response to endogenous stimulus
BP	GO:0019748	2.68	0.03	0.0536	secondary metabolic process
BP	GO:0009056	1.59	0.03	0.1071	catabolic process
BP	GO:0010266	6.45	0.03	0.0179	response to vitamin B1
BP	GO:1901700	1.38	0.04	0.125	response to oxygen-containing compound
BP	GO:0009311	3.52	0.04	0.0357	oligosaccharide metabolic process
BP	GO:0005987	6.26	0.04	0.0179	sucrose catabolic process
BP	GO:0010047	6.26	0.04	0.0179	fruit dehiscence
BP	GO:0009753	2.52	0.04	0.0536	response to jasmonic acid
BP	GO:0009835	6.09	0.04	0.0179	fruit ripening
BP	GO:0033273	6.09	0.04	0.0179	response to vitamin
BP	GO:0071695	6.09	0.04	0.0179	anatomical structure maturation
BP	GO:0009813	3.39	0.04	0.0357	flavonoid biosynthetic process
BP	GO:0009617	1.98	0.05	0.0714	response to bacterium
BP	GO:0009611	2.45	0.05	0.0536	response to wounding
BP	GO:0044711	1.3	0.05	0.125	single-organism biosynthetic process
BP	GO:0010497	5.93	0.05	0.0179	plasmodesmata-mediated intercellular transport
CC	GO:0010494	9.26	0.0049	0.0179	cytoplasmic stress granule
GO depletion data table
GO type	GO term	Log2-Depletion	p-value	Subset ratio	Description
MF	GO:0005515	-0.93	0.02	0.1607	protein binding
BP	GO:0006139	-1.94	0.03	0.0357	nucleobase-containing compound metabolic process
BP	GO:0009059	-2.51	0.05	0.0179	macromolecule biosynthetic process
BP	GO:0034645	-2.5	0.05	0.0179	cellular macromolecule biosynthetic process
CC	GO:0044422	-2.68	0.02	0.0179	organelle part
CC	GO:0044446	-2.67	0.02	0.0179	intracellular organelle part
CLUSTER 6
# genes	125
#Genes (in Medicago truncatula)	111
#Genes (in Medicago truncatula) with GO annotation	86
GO enrichment data table
GO type	GO term	Log2-Enrichment	p-value	Subset ratio	Description
MF	GO:0008446	8.64	1.87e-05	0.0233	GDP-mannose 4,6-dehydratase activity
MF	GO:0005516	3.35	7.87e-05	0.0698	calmodulin binding
MF	GO:0005537	8.64	0.01	0.0116	mannose binding
MF	GO:0008810	8.64	0.01	0.0116	cellulase activity
MF	GO:0004055	6.32	0.04	0.0116	argininosuccinate synthase activity
MF	GO:0004579	6.32	0.04	0.0116	dolichyl-diphosphooligosaccharide-protein glycotransferase activity
BP	GO:0042351	8.64	1.87e-05	0.0233	'de novo' GDP-L-fucose biosynthetic process
BP	GO:0019673	8.05	5.59e-05	0.0233	GDP-mannose metabolic process
BP	GO:0042350	8.05	5.59e-05	0.0233	GDP-L-fucose biosynthetic process
BP	GO:0046368	8.05	5.59e-05	0.0233	GDP-L-fucose metabolic process
BP	GO:0009725	1.81	0.000179	0.1512	response to hormone
BP	GO:0009733	2.74	0.000238	0.0814	response to auxin
BP	GO:0009719	1.72	0.000339	0.1512	response to endogenous stimulus
BP	GO:0010033	1.62	0.000371	0.1628	response to organic substance
BP	GO:0009226	5.94	0.0014	0.0233	nucleotide-sugar biosynthetic process
BP	GO:0009225	5.47	0.0027	0.0233	nucleotide-sugar metabolic process
BP	GO:0042221	1.12	0.01	0.1744	response to chemical
BP	GO:0050896	0.64	0.01	0.314	response to stimulus
BP	GO:0030245	7.64	0.02	0.0116	cellulose catabolic process
BP	GO:0051275	7.64	0.02	0.0116	beta-glucan catabolic process
BP	GO:0019464	7.05	0.02	0.0116	glycine decarboxylation via glycine cleavage system
BP	GO:0001944	6.64	0.03	0.0116	vasculature development
BP	GO:0072358	6.64	0.03	0.0116	cardiovascular system development
BP	GO:0072359	6.64	0.03	0.0116	circulatory system development
BP	GO:0008360	6.32	0.04	0.0116	regulation of cell shape
BP	GO:0000902	2.01	0.04	0.0465	cell morphogenesis
BP	GO:0010161	6.05	0.04	0.0116	red light signaling pathway
CC	GO:0005960	6.64	0.03	0.0116	glycine cleavage complex
CC	GO:0008250	6.64	0.03	0.0116	oligosaccharyltransferase complex
GO depletion data table
No depleted GO terms present.
